# Supplementary material for: Integrative genomic analyses reveal putative cell type-specific targets of the Drosophila ets transcription factor Pointed
Source: BMC Genomics. 2024 Jan 23;25:103. doi: 10.1186/s12864-024-10017-7 (PMC10807358; doi:10.1186/s12864-024-10017-7)
Supplement: Supplementary file 3 — Supplementary Material 3 [file 12864_2024_10017_MOESM3_ESM.xlsx]

## Sheet: FLAG GO Analysis
Analysis Type:	PANTHER Overrepresentation Test (Released 20230705)
Annotation Version and Release Date:	GO Ontology database DOI: 10.5281/zenodo.7942786 Released 2023-05-10
Analyzed List:	Client Text Box Input (Drosophila melanogaster)	There are duplicate IDs in the file. The unique set of IDs will be used.
Reference List:	Drosophila melanogaster (all genes in database)
Test Type:	FISHER
Correction:	FDR
GO biological process complete	Drosophila melanogaster - REFLIST (13821)	Client Text Box Input (4406)	Client Text Box Input (expected)	Client Text Box Input (over/under)	Client Text Box Input (fold Enrichment)	Client Text Box Input (raw P-value)	Client Text Box Input (FDR)
regulation of sevenless signaling pathway (GO:0045501)	13	13	4.14	+	3.14	0.00454	0.0297
regulation of cell cycle G1/S phase transition (GO:1902806)	21	21	6.69	+	3.14	0.000379	0.00344
compound eye cone cell differentiation (GO:0042675)	12	12	3.83	+	3.14	0.00666	0.0407
wing and notum subfield formation (GO:0035309)	13	13	4.14	+	3.14	0.00454	0.0296
positive regulation of cell morphogenesis involved in differentiation (GO:0010770)	12	12	3.83	+	3.14	0.00666	0.0407
maintenance of epithelial integrity, open tracheal system (GO:0035160)	13	13	4.14	+	3.14	0.00454	0.0296
negative regulation of photoreceptor cell differentiation (GO:0046533)	12	12	3.83	+	3.14	0.00666	0.0406
positive regulation of dendrite morphogenesis (GO:0050775)	12	12	3.83	+	3.14	0.00666	0.0406
regulation of G1/S transition of mitotic cell cycle (GO:2000045)	21	21	6.69	+	3.14	0.000379	0.00343
R3/R4 cell fate commitment (GO:0007464)	12	12	3.83	+	3.14	0.00666	0.0406
imaginal disc growth (GO:0007446)	12	12	3.83	+	3.14	0.00666	0.0405
negative regulation of neuron differentiation (GO:0045665)	12	12	3.83	+	3.14	0.00666	0.0405
negative regulation of imaginal disc growth (GO:0045571)	14	14	4.46	+	3.14	0.00312	0.0213
R3/R4 cell differentiation (GO:0048056)	16	16	5.1	+	3.14	0.0015	0.0114
negative regulation of cell cycle G1/S phase transition (GO:1902807)	15	15	4.78	+	3.14	0.00215	0.0155
cell-cell adhesion mediated by cadherin (GO:0044331)	14	14	4.46	+	3.14	0.00312	0.0213
negative regulation of cell fate specification (GO:0009996)	14	14	4.46	+	3.14	0.00312	0.0213
negative regulation of cell fate commitment (GO:0010454)	19	19	6.06	+	3.14	0.000844	0.007
negative regulation of G1/S transition of mitotic cell cycle (GO:2000134)	15	15	4.78	+	3.14	0.00215	0.0155
regulation of cell fate commitment (GO:0010453)	31	30	9.88	+	3.04	2.88e-05	0.000337
anterior/posterior pattern specification, imaginal disc (GO:0007448)	27	26	8.61	+	3.02	7.99e-05	0.000862
regulation of cell fate specification (GO:0042659)	26	25	8.29	+	3.02	0.000113	0.00119
proximal/distal pattern formation (GO:0009954)	26	25	8.29	+	3.02	0.000113	0.00119
regulation of compound eye photoreceptor cell differentiation (GO:0110116)	25	24	7.97	+	3.01	0.000161	0.00165
regulation of R7 cell differentiation (GO:0045676)	24	23	7.65	+	3.01	0.000231	0.00223
male genitalia development (GO:0030539)	23	22	7.33	+	3	0.000332	0.00305
positive regulation of smoothened signaling pathway (GO:0045880)	41	39	13.07	+	2.98	2.24e-06	3.23e-05
dendrite self-avoidance (GO:0070593)	20	19	6.38	+	2.98	0.00102	0.00815
male anatomical structure morphogenesis (GO:0090598)	19	18	6.06	+	2.97	0.00149	0.0114
male genitalia morphogenesis (GO:0048808)	19	18	6.06	+	2.97	0.00149	0.0114
positive regulation of protein secretion (GO:0050714)	19	18	6.06	+	2.97	0.00149	0.0114
proximal/distal pattern formation, imaginal disc (GO:0007449)	19	18	6.06	+	2.97	0.00149	0.0114
germ-band shortening (GO:0007390)	19	18	6.06	+	2.97	0.00149	0.0114
establishment of ommatidial planar polarity (GO:0042067)	56	53	17.85	+	2.97	2.92e-08	5.42e-07
wing disc anterior/posterior pattern formation (GO:0048100)	18	17	5.74	+	2.96	0.00221	0.0159
imaginal disc-derived male genitalia morphogenesis (GO:0048803)	18	17	5.74	+	2.96	0.00221	0.0159
apposition of dorsal and ventral imaginal disc-derived wing surfaces (GO:0007475)	18	17	5.74	+	2.96	0.00221	0.0159
asymmetric protein localization involved in cell fate determination (GO:0045167)	17	16	5.42	+	2.95	0.00328	0.0223
leg disc proximal/distal pattern formation (GO:0007479)	16	15	5.1	+	2.94	0.00491	0.0316
ectoderm development (GO:0007398)	16	15	5.1	+	2.94	0.00491	0.0316
ommatidial rotation (GO:0016318)	31	29	9.88	+	2.93	5.22e-05	0.000587
cytoplasmic transport, nurse cell to oocyte (GO:0007303)	15	14	4.78	+	2.93	0.00437	0.0288
regulation of tube diameter (GO:0035296)	15	14	4.78	+	2.93	0.00437	0.0287
chitin-based embryonic cuticle biosynthetic process (GO:0008362)	15	14	4.78	+	2.93	0.00437	0.0287
regulation of imaginal disc growth (GO:0045570)	42	39	13.39	+	2.91	2.82e-06	3.97e-05
morphogenesis of an epithelial sheet (GO:0002011)	14	13	4.46	+	2.91	0.00628	0.0388
haltere disc development (GO:0035216)	14	13	4.46	+	2.91	0.00628	0.0388
regulation of cell morphogenesis involved in differentiation (GO:0010769)	14	13	4.46	+	2.91	0.00628	0.0388
stem cell differentiation (GO:0048863)	28	26	8.93	+	2.91	0.00016	0.00164
antennal morphogenesis (GO:0048800)	14	13	4.46	+	2.91	0.00628	0.0387
protein depolymerization (GO:0051261)	14	13	4.46	+	2.91	0.00628	0.0387
positive regulation of neural precursor cell proliferation (GO:2000179)	27	25	8.61	+	2.9	0.000234	0.00224
positive regulation of neuroblast proliferation (GO:0002052)	26	24	8.29	+	2.9	0.000345	0.00316
antennal development (GO:0007469)	26	24	8.29	+	2.9	0.000345	0.00316
eye-antennal disc morphogenesis (GO:0007455)	39	36	12.43	+	2.9	8.36e-06	0.000106
genital disc development (GO:0035215)	50	46	15.94	+	2.89	4.54e-07	7.2e-06
regulation of animal organ morphogenesis (GO:2000027)	25	23	7.97	+	2.89	0.00051	0.00446
cardiocyte differentiation (GO:0035051)	24	22	7.65	+	2.88	0.00045	0.004
imaginal disc-derived male genitalia development (GO:0007485)	24	22	7.65	+	2.88	0.00045	0.00399
cell fate commitment involved in pattern specification (GO:0060581)	35	32	11.16	+	2.87	3.77e-05	0.000432
morphogenesis of a polarized epithelium (GO:0001738)	92	84	29.33	+	2.86	9.26e-12	2.44e-10
photoreceptor cell fate commitment (GO:0046552)	79	72	25.18	+	2.86	3.28e-10	7.36e-09
negative regulation of cell junction assembly (GO:1901889)	45	41	14.35	+	2.86	2.88e-06	4.03e-05
regulation of photoreceptor cell differentiation (GO:0046532)	45	41	14.35	+	2.86	2.88e-06	4.02e-05
negative regulation of synapse assembly (GO:0051964)	44	40	14.03	+	2.85	4.22e-06	5.63e-05
genital disc morphogenesis (GO:0007483)	22	20	7.01	+	2.85	0.000914	0.00745
negative regulation of synapse organization (GO:1905809)	44	40	14.03	+	2.85	4.22e-06	5.62e-05
ovarian nurse cell to oocyte transport (GO:0007300)	33	30	10.52	+	2.85	4.83e-05	0.000545
genitalia development (GO:0048806)	33	30	10.52	+	2.85	4.83e-05	0.000545
negative regulation of neuromuscular junction development (GO:1904397)	43	39	13.71	+	2.85	3.76e-06	5.14e-05
negative regulation of synaptic assembly at neuromuscular junction (GO:0045886)	43	39	13.71	+	2.85	3.76e-06	5.13e-05
genitalia morphogenesis (GO:0035112)	21	19	6.69	+	2.84	0.00131	0.0102
imaginal disc fusion, thorax closure (GO:0046529)	21	19	6.69	+	2.84	0.00131	0.0102
imaginal disc fusion (GO:0046528)	21	19	6.69	+	2.84	0.00131	0.0102
regulation of establishment of planar polarity (GO:0090175)	21	19	6.69	+	2.84	0.00131	0.0101
regulation of border follicle cell migration (GO:1903684)	42	38	13.39	+	2.84	5.3e-06	6.91e-05
eye photoreceptor cell fate commitment (GO:0042706)	72	65	22.95	+	2.83	2.69e-09	5.55e-08
compound eye photoreceptor fate commitment (GO:0001752)	72	65	22.95	+	2.83	2.69e-09	5.54e-08
establishment of tissue polarity (GO:0007164)	82	74	26.14	+	2.83	3.38e-10	7.54e-09
establishment of planar polarity (GO:0001736)	82	74	26.14	+	2.83	3.38e-10	7.52e-09
positive regulation of epithelial cell migration (GO:0010634)	41	37	13.07	+	2.83	7.5e-06	9.55e-05
R8 cell differentiation (GO:0045465)	40	36	12.75	+	2.82	1.06e-05	0.000132
neuroblast development (GO:0014019)	20	18	6.38	+	2.82	0.00189	0.0139
leg disc pattern formation (GO:0035223)	20	18	6.38	+	2.82	0.00189	0.0139
hemocyte migration (GO:0035099)	20	18	6.38	+	2.82	0.00189	0.0139
positive regulation of border follicle cell migration (GO:1903688)	40	36	12.75	+	2.82	1.06e-05	0.000132
positive regulation of receptor-mediated endocytosis (GO:0048260)	20	18	6.38	+	2.82	0.00189	0.0139
male sex differentiation (GO:0046661)	30	27	9.56	+	2.82	0.000139	0.00144
negative regulation of JNK cascade (GO:0046329)	29	26	9.24	+	2.81	0.000198	0.00196
post-embryonic genitalia morphogenesis (GO:0035126)	19	17	6.06	+	2.81	0.00273	0.019
imaginal disc-derived genitalia morphogenesis (GO:0048805)	19	17	6.06	+	2.81	0.00273	0.019
axon choice point recognition (GO:0016198)	28	25	8.93	+	2.8	0.000285	0.00267
eye-antennal disc development (GO:0035214)	64	57	20.4	+	2.79	4.36e-08	7.85e-07
negative regulation of hippo signaling (GO:0035331)	45	40	14.35	+	2.79	4.93e-06	6.46e-05
imaginal disc-derived wing vein morphogenesis (GO:0008586)	45	40	14.35	+	2.79	4.93e-06	6.44e-05
crystal cell differentiation (GO:0042688)	18	16	5.74	+	2.79	0.00397	0.0265
regulation of lamellipodium organization (GO:1902743)	18	16	5.74	+	2.79	0.00397	0.0264
embryonic hemopoiesis (GO:0035162)	27	24	8.61	+	2.79	0.000412	0.0037
imaginal disc-derived genitalia development (GO:0007484)	27	24	8.61	+	2.79	0.000412	0.00369
positive regulation of cell migration (GO:0030335)	62	55	19.76	+	2.78	9.03e-08	1.57e-06
regulation of cell migration (GO:0030334)	88	78	28.05	+	2.78	1.97e-10	4.55e-09
axon midline choice point recognition (GO:0016199)	26	23	8.29	+	2.77	0.000596	0.00512
regulation of epithelial cell migration (GO:0010632)	52	46	16.58	+	2.77	1.15e-06	1.71e-05
leg disc development (GO:0035218)	95	84	30.29	+	2.77	2.82e-11	7.06e-10
negative regulation of nervous system development (GO:0051961)	86	76	27.42	+	2.77	2.49e-10	5.66e-09
sevenless signaling pathway (GO:0045500)	17	15	5.42	+	2.77	0.00581	0.0361
larval lymph gland hemocyte differentiation (GO:0035168)	17	15	5.42	+	2.77	0.00581	0.036
positive regulation of locomotion (GO:0040017)	68	60	21.68	+	2.77	1.96e-08	3.72e-07
regulation of lamellipodium assembly (GO:0010591)	17	15	5.42	+	2.77	0.00581	0.036
tracheal outgrowth, open tracheal system (GO:0007426)	17	15	5.42	+	2.77	0.00581	0.036
epidermal growth factor receptor signaling pathway (GO:0007173)	25	22	7.97	+	2.76	0.000867	0.00716
ERBB signaling pathway (GO:0038127)	25	22	7.97	+	2.76	0.000867	0.00716
establishment or maintenance of epithelial cell apical/basal polarity (GO:0045197)	25	22	7.97	+	2.76	0.000867	0.00715
cellular response to alcohol (GO:0097306)	25	22	7.97	+	2.76	0.000867	0.00714
sensory organ boundary specification (GO:0008052)	25	22	7.97	+	2.76	0.000867	0.00713
R7 cell fate commitment (GO:0007465)	25	22	7.97	+	2.76	0.000867	0.00713
regulation of cell motility (GO:2000145)	90	79	28.69	+	2.75	1.6e-10	3.74e-09
R7 cell differentiation (GO:0045466)	49	43	15.62	+	2.75	2.19e-06	3.17e-05
leg disc morphogenesis (GO:0007478)	73	64	23.27	+	2.75	8.72e-09	1.7e-07
reproductive system development (GO:0061458)	81	71	25.82	+	2.75	1.41e-09	2.99e-08
reproductive structure development (GO:0048608)	81	71	25.82	+	2.75	1.41e-09	2.98e-08
negative regulation of cell growth (GO:0030308)	24	21	7.65	+	2.74	0.00127	0.00987
embryonic heart tube development (GO:0035050)	24	21	7.65	+	2.74	0.00127	0.00986
negative regulation of neuron projection development (GO:0010977)	16	14	5.1	+	2.74	0.00853	0.05
cellular response to ecdysone (GO:0071390)	16	14	5.1	+	2.74	0.00853	0.05
positive regulation of cell motility (GO:2000147)	64	56	20.4	+	2.74	7.71e-08	1.35e-06
cellular response to sterol (GO:0036315)	16	14	5.1	+	2.74	0.00853	0.0499
homophilic cell adhesion via plasma membrane adhesion molecules (GO:0007156)	47	41	14.98	+	2.74	4.35e-06	5.79e-05
negative regulation of stress-activated protein kinase signaling cascade (GO:0070303)	31	27	9.88	+	2.73	0.000289	0.00269
imaginal disc-derived leg segmentation (GO:0036011)	23	20	7.33	+	2.73	0.00186	0.0137
appendage segmentation (GO:0035285)	23	20	7.33	+	2.73	0.00186	0.0137
female sex differentiation (GO:0046660)	23	20	7.33	+	2.73	0.00186	0.0137
imaginal disc-derived leg morphogenesis (GO:0007480)	69	60	22	+	2.73	3.6e-08	6.55e-07
sex differentiation (GO:0007548)	98	85	31.24	+	2.72	4.56e-11	1.12e-09
formation of anatomical boundary (GO:0048859)	45	39	14.35	+	2.72	8.72e-06	0.00011
negative regulation of stress-activated MAPK cascade (GO:0032873)	30	26	9.56	+	2.72	0.000259	0.00247
germ-line stem cell population maintenance (GO:0030718)	82	71	26.14	+	2.72	1.78e-09	3.73e-08
positive regulation of hippo signaling (GO:0035332)	37	32	11.8	+	2.71	5.59e-05	0.000622
regulation of hippo signaling (GO:0035330)	81	70	25.82	+	2.71	2.51e-09	5.19e-08
dorsal closure (GO:0007391)	103	89	32.84	+	2.71	2.14e-11	5.49e-10
sensory organ precursor cell fate determination (GO:0016360)	22	19	7.01	+	2.71	0.00273	0.0191
spiracle morphogenesis, open tracheal system (GO:0035277)	22	19	7.01	+	2.71	0.00273	0.0191
positive regulation of cell cycle phase transition (GO:1901989)	22	19	7.01	+	2.71	0.00273	0.0191
positive regulation of cell junction assembly (GO:1901890)	44	38	14.03	+	2.71	1.24e-05	0.000153
neuron projection fasciculation (GO:0106030)	22	19	7.01	+	2.71	0.00273	0.019
cell fate determination involved in pattern specification (GO:0060582)	22	19	7.01	+	2.71	0.00273	0.019
regulation of axonogenesis (GO:0050770)	51	44	16.26	+	2.71	2.82e-06	3.97e-05
establishment or maintenance of polarity of follicular epithelium (GO:0016334)	29	25	9.24	+	2.7	0.000367	0.00334
positive regulation of synapse assembly (GO:0051965)	43	37	13.71	+	2.7	1.77e-05	0.000215
negative regulation of neurogenesis (GO:0050768)	43	37	13.71	+	2.7	1.77e-05	0.000215
morphogenesis of follicular epithelium (GO:0016333)	50	43	15.94	+	2.7	4.04e-06	5.47e-05
regulation of neuroblast proliferation (GO:1902692)	50	43	15.94	+	2.7	4.04e-06	5.46e-05
development of primary sexual characteristics (GO:0045137)	50	43	15.94	+	2.7	4.04e-06	5.45e-05
gonad development (GO:0008406)	50	43	15.94	+	2.7	4.04e-06	5.44e-05
embryonic organ development (GO:0048568)	57	49	18.17	+	2.7	9.47e-07	1.44e-05
positive regulation of mitotic cell cycle phase transition (GO:1901992)	21	18	6.69	+	2.69	0.00249	0.0176
unidimensional cell growth (GO:0009826)	21	18	6.69	+	2.69	0.00249	0.0176
axonal fasciculation (GO:0007413)	21	18	6.69	+	2.69	0.00249	0.0175
stem cell population maintenance (GO:0019827)	104	89	33.15	+	2.68	2.59e-11	6.53e-10
maintenance of cell number (GO:0098727)	104	89	33.15	+	2.68	2.59e-11	6.51e-10
neuron fate commitment (GO:0048663)	96	82	30.6	+	2.68	1.61e-10	3.75e-09
appendage development (GO:0048736)	336	287	107.11	+	2.68	9.19e-34	7.76e-32
imaginal disc-derived wing morphogenesis (GO:0007476)	274	234	87.35	+	2.68	1.31e-27	7.94e-26
imaginal disc-derived appendage development (GO:0048737)	333	284	106.16	+	2.68	2.8e-33	2.24e-31
photoreceptor cell differentiation (GO:0046530)	203	173	64.71	+	2.67	1.41e-20	6.3e-19
negative regulation of cell projection organization (GO:0031345)	27	23	8.61	+	2.67	0.000742	0.00622
imaginal disc-derived wing margin morphogenesis (GO:0008587)	54	46	17.21	+	2.67	1.75e-06	2.57e-05
R8 cell fate commitment (GO:0007460)	27	23	8.61	+	2.67	0.000742	0.00621
positive regulation of cell projection organization (GO:0031346)	74	63	23.59	+	2.67	2.92e-08	5.43e-07
regulation of locomotion (GO:0040012)	121	103	38.57	+	2.67	8.35e-13	2.39e-11
negative regulation of cell differentiation (GO:0045596)	94	80	29.97	+	2.67	3.21e-10	7.22e-09
negative regulation of cell development (GO:0010721)	47	40	14.98	+	2.67	1.21e-05	0.00015
appendage morphogenesis (GO:0035107)	328	279	104.56	+	2.67	1.06e-32	8.05e-31
cell adhesion mediated by integrin (GO:0033627)	20	17	6.38	+	2.67	0.00354	0.0238
morphogenesis of embryonic epithelium (GO:0016331)	120	102	38.25	+	2.67	1.18e-12	3.32e-11
imaginal disc-derived appendage morphogenesis (GO:0035114)	326	277	103.93	+	2.67	2.15e-32	1.58e-30
post-embryonic animal organ morphogenesis (GO:0048563)	390	331	124.33	+	2.66	1.83e-38	1.96e-36
imaginal disc morphogenesis (GO:0007560)	390	331	124.33	+	2.66	1.83e-38	1.93e-36
eye photoreceptor cell differentiation (GO:0001754)	185	157	58.98	+	2.66	1.11e-18	4.34e-17
post-embryonic appendage morphogenesis (GO:0035120)	317	269	101.06	+	2.66	2.02e-31	1.46e-29
regulation of dendrite morphogenesis (GO:0048814)	33	28	10.52	+	2.66	0.000231	0.00223
establishment or maintenance of apical/basal cell polarity (GO:0035088)	33	28	10.52	+	2.66	0.000231	0.00223
establishment or maintenance of bipolar cell polarity (GO:0061245)	33	28	10.52	+	2.66	0.000231	0.00223
positive regulation of synaptic assembly at neuromuscular junction (GO:0045887)	39	33	12.43	+	2.65	7.53e-05	0.000818
regulation of receptor-mediated endocytosis (GO:0048259)	26	22	8.29	+	2.65	0.00106	0.00846
compound eye photoreceptor cell differentiation (GO:0001751)	181	153	57.7	+	2.65	4.73e-18	1.76e-16
regulation of smoothened signaling pathway (GO:0008589)	84	71	26.78	+	2.65	3.98e-09	8.15e-08
animal organ formation (GO:0048645)	45	38	14.35	+	2.65	1.58e-05	0.000193
follicle cell of egg chamber migration (GO:0007297)	109	92	34.75	+	2.65	2.05e-11	5.3e-10
negative regulation of ERBB signaling pathway (GO:1901185)	32	27	10.2	+	2.65	0.000332	0.00306
negative regulation of epidermal growth factor receptor signaling pathway (GO:0042059)	32	27	10.2	+	2.65	0.000332	0.00305
chaeta development (GO:0022416)	83	70	26.46	+	2.65	5.64e-09	1.14e-07
positive regulation of imaginal disc growth (GO:0045572)	19	16	6.06	+	2.64	0.00506	0.0323
border follicle cell migration (GO:0007298)	95	80	30.29	+	2.64	4.06e-10	9e-09
cytokine-mediated signaling pathway (GO:0019221)	19	16	6.06	+	2.64	0.00506	0.0322
germ-line cyst encapsulation (GO:0048138)	19	16	6.06	+	2.64	0.00506	0.0322
transmembrane receptor protein serine/threonine kinase signaling pathway (GO:0007178)	19	16	6.06	+	2.64	0.00506	0.0322
negative regulation of cell adhesion (GO:0007162)	19	16	6.06	+	2.64	0.00506	0.0322
regulation of phosphatidylinositol 3-kinase signaling (GO:0014066)	19	16	6.06	+	2.64	0.00506	0.0321
chitin-based larval cuticle pattern formation (GO:0035293)	19	16	6.06	+	2.64	0.00506	0.0321
cell fate commitment involved in formation of primary germ layer (GO:0060795)	19	16	6.06	+	2.64	0.00506	0.0321
negative regulation of developmental growth (GO:0048640)	95	80	30.29	+	2.64	4.06e-10	8.98e-09
negative regulation of hemocyte differentiation (GO:0045611)	19	16	6.06	+	2.64	0.00506	0.032
epidermis development (GO:0008544)	63	53	20.08	+	2.64	5.27e-07	8.26e-06
response to fibroblast growth factor (GO:0071774)	25	21	7.97	+	2.63	0.00152	0.0115
actin filament bundle organization (GO:0061572)	25	21	7.97	+	2.63	0.00152	0.0115
fibroblast growth factor receptor signaling pathway (GO:0008543)	25	21	7.97	+	2.63	0.00152	0.0115
cellular response to fibroblast growth factor stimulus (GO:0044344)	25	21	7.97	+	2.63	0.00152	0.0115
regulation of hemocyte differentiation (GO:0045610)	25	21	7.97	+	2.63	0.00152	0.0115
compound eye morphogenesis (GO:0001745)	281	236	89.58	+	2.63	4.02e-27	2.43e-25
wing disc morphogenesis (GO:0007472)	287	241	91.49	+	2.63	8.39e-28	5.15e-26
female germ-line stem cell population maintenance (GO:0036099)	31	26	9.88	+	2.63	0.000479	0.00422
hemocyte differentiation (GO:0042386)	31	26	9.88	+	2.63	0.000479	0.00422
muscle cell cellular homeostasis (GO:0046716)	31	26	9.88	+	2.63	0.000479	0.00421
positive regulation of mitotic cell cycle (GO:0045931)	31	26	9.88	+	2.63	0.000479	0.00421
embryonic development via the syncytial blastoderm (GO:0001700)	167	140	53.24	+	2.63	1.5e-16	5.22e-15
sensory organ morphogenesis (GO:0090596)	290	243	92.45	+	2.63	7.38e-28	4.64e-26
eye morphogenesis (GO:0048592)	290	243	92.45	+	2.63	7.38e-28	4.6e-26
long-term memory (GO:0007616)	74	62	23.59	+	2.63	4.94e-08	8.85e-07
non-sensory hair organization (GO:0035316)	49	41	15.62	+	2.62	9.87e-06	0.000124
hair cell differentiation (GO:0035315)	49	41	15.62	+	2.62	9.87e-06	0.000123
regulation of nervous system development (GO:0051960)	213	178	67.9	+	2.62	1.47e-20	6.51e-19
instar larval or pupal morphogenesis (GO:0048707)	438	366	139.63	+	2.62	1.38e-41	1.91e-39
developmental growth involved in morphogenesis (GO:0060560)	79	66	25.18	+	2.62	2.33e-08	4.37e-07
compound eye development (GO:0048749)	350	292	111.58	+	2.62	3.24e-33	2.57e-31
eye development (GO:0001654)	368	307	117.31	+	2.62	9.84e-35	8.7e-33
visual system development (GO:0150063)	368	307	117.31	+	2.62	9.84e-35	8.6e-33
sensory system development (GO:0048880)	368	307	117.31	+	2.62	9.84e-35	8.5e-33
apical protein localization (GO:0045176)	18	15	5.74	+	2.61	0.00727	0.0436
dendrite guidance (GO:0070983)	24	20	7.65	+	2.61	0.00219	0.0157
imaginal disc-derived wing hair organization (GO:0035317)	48	40	15.3	+	2.61	1.4e-05	0.000173
synaptic vesicle docking (GO:0016081)	18	15	5.74	+	2.61	0.00727	0.0436
regulation of compound eye retinal cell programmed cell death (GO:0046669)	18	15	5.74	+	2.61	0.00727	0.0436
regulation of retinal cell programmed cell death (GO:0046668)	18	15	5.74	+	2.61	0.00727	0.0435
cellular response to ketone (GO:1901655)	18	15	5.74	+	2.61	0.00727	0.0435
adherens junction assembly (GO:0034333)	18	15	5.74	+	2.61	0.00727	0.0435
epithelial cell migration, open tracheal system (GO:0007427)	36	30	11.48	+	2.61	0.000144	0.00149
formation of animal organ boundary (GO:0010160)	36	30	11.48	+	2.61	0.000144	0.00149
neuron fate specification (GO:0048665)	30	25	9.56	+	2.61	0.000692	0.00585
post-embryonic animal morphogenesis (GO:0009886)	453	377	144.41	+	2.61	1.25e-42	1.91e-40
positive regulation of nervous system development (GO:0051962)	107	89	34.11	+	2.61	7.1e-11	1.71e-09
Malpighian tubule development (GO:0072002)	65	54	20.72	+	2.61	4.34e-07	6.92e-06
renal tubule development (GO:0061326)	65	54	20.72	+	2.61	4.34e-07	6.9e-06
epithelium migration (GO:0090132)	141	117	44.95	+	2.6	7.36e-14	2.21e-12
cellular response to growth factor stimulus (GO:0071363)	41	34	13.07	+	2.6	6.27e-05	0.00069
response to growth factor (GO:0070848)	41	34	13.07	+	2.6	6.27e-05	0.000689
positive regulation of neuromuscular junction development (GO:1904398)	41	34	13.07	+	2.6	6.27e-05	0.000688
muscle attachment (GO:0016203)	35	29	11.16	+	2.6	0.000203	0.00201
glial cell migration (GO:0008347)	35	29	11.16	+	2.6	0.000203	0.00201
epithelial cell migration (GO:0010631)	140	116	44.63	+	2.6	1.03e-13	3.07e-12
skeletal muscle organ development (GO:0060538)	35	29	11.16	+	2.6	0.000203	0.002
segment specification (GO:0007379)	35	29	11.16	+	2.6	0.000203	0.002
adherens junction organization (GO:0034332)	29	24	9.24	+	2.6	0.001	0.00809
imaginal disc pattern formation (GO:0007447)	110	91	35.07	+	2.6	6.59e-11	1.59e-09
imaginal disc-derived wing vein specification (GO:0007474)	52	43	16.58	+	2.59	9.6e-06	0.00012
mitochondrion localization (GO:0051646)	23	19	7.33	+	2.59	0.00315	0.0215
positive regulation of ERK1 and ERK2 cascade (GO:0070374)	23	19	7.33	+	2.59	0.00315	0.0215
establishment or maintenance of cell polarity (GO:0007163)	199	164	63.44	+	2.59	1.27e-18	4.95e-17
embryo development ending in birth or egg hatching (GO:0009792)	176	145	56.11	+	2.58	1.27e-16	4.45e-15
oocyte fate determination (GO:0030716)	34	28	10.84	+	2.58	0.000287	0.00268
cuticle pattern formation (GO:0035017)	34	28	10.84	+	2.58	0.000287	0.00268
regulation of cell junction assembly (GO:1901888)	124	102	39.53	+	2.58	5.99e-12	1.62e-10
tube formation (GO:0035148)	45	37	14.35	+	2.58	4.11e-05	0.000468
negative regulation of growth (GO:0045926)	112	92	35.7	+	2.58	5.51e-11	1.34e-09
establishment of spindle orientation (GO:0051294)	28	23	8.93	+	2.58	0.00146	0.0111
positive regulation of neurogenesis (GO:0050769)	67	55	21.36	+	2.58	3.88e-07	6.22e-06
neuron projection guidance (GO:0097485)	251	206	80.02	+	2.57	6.78e-23	3.41e-21
ameboidal-type cell migration (GO:0001667)	156	128	49.73	+	2.57	1.17e-14	3.66e-13
negative regulation of cellular response to growth factor stimulus (GO:0090288)	39	32	12.43	+	2.57	0.000127	0.00132
chemotaxis (GO:0006935)	261	214	83.2	+	2.57	8.62e-24	4.46e-22
digestive tract morphogenesis (GO:0048546)	72	59	22.95	+	2.57	1.7e-07	2.85e-06
morphogenesis of an epithelium (GO:0002009)	321	263	102.33	+	2.57	4.06e-29	2.62e-27
regulation of neuron differentiation (GO:0045664)	83	68	26.46	+	2.57	2.62e-08	4.88e-07
metamorphosis (GO:0007552)	464	380	147.92	+	2.57	6.65e-42	9.37e-40
axon guidance (GO:0007411)	243	199	77.47	+	2.57	4.17e-22	2.01e-20
tissue migration (GO:0090130)	149	122	47.5	+	2.57	5.02e-14	1.51e-12
regulation of synapse assembly (GO:0051963)	121	99	38.57	+	2.57	1.1e-11	2.87e-10
selective autophagy (GO:0061912)	22	18	7.01	+	2.57	0.00456	0.0297
establishment of mitotic spindle orientation (GO:0000132)	22	18	7.01	+	2.57	0.00456	0.0297
regulation of stem cell differentiation (GO:2000736)	33	27	10.52	+	2.57	0.000406	0.00366
intracellular receptor signaling pathway (GO:0030522)	22	18	7.01	+	2.57	0.00456	0.0297
DNA duplex unwinding (GO:0032508)	22	18	7.01	+	2.57	0.00456	0.0297
negative chemotaxis (GO:0050919)	22	18	7.01	+	2.57	0.00456	0.0296
photoreceptor cell fate specification (GO:0043704)	22	18	7.01	+	2.57	0.00456	0.0296
regulation of lipid localization (GO:1905952)	33	27	10.52	+	2.57	0.000406	0.00366
cytoplasmic translation (GO:0002181)	115	94	36.66	+	2.56	5.14e-11	1.26e-09
hindgut development (GO:0061525)	60	49	19.13	+	2.56	2.52e-06	3.6e-05
branching morphogenesis of an epithelial tube (GO:0048754)	60	49	19.13	+	2.56	2.52e-06	3.59e-05
branching involved in open tracheal system development (GO:0060446)	60	49	19.13	+	2.56	2.52e-06	3.59e-05
negative regulation of developmental process (GO:0051093)	207	169	65.99	+	2.56	5.93e-19	2.4e-17
sensory organ development (GO:0007423)	463	378	147.6	+	2.56	1.66e-41	2.25e-39
positive regulation of establishment of protein localization (GO:1904951)	38	31	12.11	+	2.56	0.000181	0.00181
head involution (GO:0008258)	38	31	12.11	+	2.56	0.000181	0.00181
imaginal disc development (GO:0007444)	547	446	174.38	+	2.56	6.28e-49	1.22e-46
tissue morphogenesis (GO:0048729)	346	282	110.3	+	2.56	7.68e-31	5.21e-29
germarium-derived oocyte fate determination (GO:0007294)	27	22	8.61	+	2.56	0.00135	0.0105
regulation of synaptic assembly at neuromuscular junction (GO:0008582)	113	92	36.02	+	2.55	1.05e-10	2.49e-09
neuron remodeling (GO:0016322)	43	35	13.71	+	2.55	8.49e-05	0.000913
neuroblast differentiation (GO:0014016)	43	35	13.71	+	2.55	8.49e-05	0.000912
chaeta morphogenesis (GO:0008407)	43	35	13.71	+	2.55	8.49e-05	0.000911
cell growth (GO:0016049)	75	61	23.91	+	2.55	1.58e-07	2.66e-06
regulation of ERBB signaling pathway (GO:1901184)	48	39	15.3	+	2.55	2.42e-05	0.000287
regulation of epidermal growth factor receptor signaling pathway (GO:0042058)	48	39	15.3	+	2.55	2.42e-05	0.000286
vascular endothelial growth factor receptor signaling pathway (GO:0048010)	32	26	10.2	+	2.55	0.000576	0.00496
germarium-derived oocyte differentiation (GO:0030706)	32	26	10.2	+	2.55	0.000576	0.00496
regulation of cellular response to growth factor stimulus (GO:0090287)	64	52	20.4	+	2.55	1.06e-06	1.61e-05
axon extension (GO:0048675)	32	26	10.2	+	2.55	0.000576	0.00495
lymph gland development (GO:0048542)	64	52	20.4	+	2.55	1.06e-06	1.6e-05
hematopoietic or lymphoid organ development (GO:0048534)	64	52	20.4	+	2.55	1.06e-06	1.6e-05
immune system development (GO:0002520)	64	52	20.4	+	2.55	1.06e-06	1.6e-05
axonogenesis (GO:0007409)	293	238	93.41	+	2.55	4.49e-26	2.55e-24
positive regulation of cell differentiation (GO:0045597)	117	95	37.3	+	2.55	4.24e-11	1.05e-09
regulation of neuron projection development (GO:0010975)	117	95	37.3	+	2.55	4.24e-11	1.04e-09
post-embryonic animal organ development (GO:0048569)	462	375	147.28	+	2.55	1.07e-40	1.31e-38
regulation of plasma membrane bounded cell projection organization (GO:0120035)	159	129	50.69	+	2.54	1.22e-14	3.79e-13
renal system development (GO:0072001)	74	60	23.59	+	2.54	2.25e-07	3.73e-06
positive regulation of protein transport (GO:0051222)	37	30	11.8	+	2.54	0.000258	0.00246
negative regulation of multicellular organismal process (GO:0051241)	169	137	53.88	+	2.54	2.42e-15	7.93e-14
growth (GO:0040007)	179	145	57.06	+	2.54	3.29e-16	1.13e-14
developmental growth (GO:0048589)	179	145	57.06	+	2.54	3.29e-16	1.13e-14
regulation of multicellular organismal development (GO:2000026)	279	226	88.94	+	2.54	1.32e-24	7.02e-23
regulation of cell projection organization (GO:0031344)	163	132	51.96	+	2.54	7.45e-15	2.4e-13
cellular response to lipid (GO:0071396)	21	17	6.69	+	2.54	0.00662	0.0407
cellular response to cytokine stimulus (GO:0071345)	21	17	6.69	+	2.54	0.00662	0.0406
branch fusion, open tracheal system (GO:0035147)	21	17	6.69	+	2.54	0.00662	0.0406
tube fusion (GO:0035146)	21	17	6.69	+	2.54	0.00662	0.0406
vesicle cytoskeletal trafficking (GO:0099518)	21	17	6.69	+	2.54	0.00662	0.0405
actin filament bundle assembly (GO:0051017)	21	17	6.69	+	2.54	0.00662	0.0405
tube morphogenesis (GO:0035239)	173	140	55.15	+	2.54	1.05e-15	3.55e-14
axon development (GO:0061564)	309	250	98.51	+	2.54	4.6e-27	2.75e-25
tube development (GO:0035295)	246	199	78.42	+	2.54	1.06e-21	5.03e-20
wing disc development (GO:0035220)	385	311	122.73	+	2.53	2.04e-33	1.67e-31
epidermal cell differentiation (GO:0009913)	52	42	16.58	+	2.53	1.55e-05	0.00019
organelle transport along microtubule (GO:0072384)	26	21	8.29	+	2.53	0.00191	0.0141
open tracheal system development (GO:0007424)	239	193	76.19	+	2.53	4.64e-21	2.15e-19
hindgut morphogenesis (GO:0007442)	57	46	18.17	+	2.53	4.79e-06	6.31e-05
regeneration (GO:0031099)	31	25	9.88	+	2.53	0.000819	0.00681
regulation of tube architecture, open tracheal system (GO:0035152)	93	75	29.65	+	2.53	5.82e-09	1.17e-07
DNA conformation change (GO:0071103)	31	25	9.88	+	2.53	0.000819	0.0068
positive regulation of plasma membrane bounded cell projection assembly (GO:0120034)	31	25	9.88	+	2.53	0.000819	0.00679
mitotic cell cycle phase transition (GO:0044772)	36	29	11.48	+	2.53	0.00037	0.00337
regulation of filopodium assembly (GO:0051489)	36	29	11.48	+	2.53	0.00037	0.00336
synaptic assembly at neuromuscular junction (GO:0051124)	36	29	11.48	+	2.53	0.00037	0.00336
regulation of cell morphogenesis (GO:0022604)	82	66	26.14	+	2.52	5.99e-08	1.07e-06
digestive system development (GO:0055123)	112	90	35.7	+	2.52	2.38e-10	5.44e-09
digestive tract development (GO:0048565)	112	90	35.7	+	2.52	2.38e-10	5.43e-09
morphogenesis of a branching structure (GO:0001763)	61	49	19.45	+	2.52	2.95e-06	4.1e-05
morphogenesis of a branching epithelium (GO:0061138)	61	49	19.45	+	2.52	2.95e-06	4.09e-05
animal organ morphogenesis (GO:0009887)	721	579	229.85	+	2.52	1.28e-62	3.89e-60
positive regulation of reproductive process (GO:2000243)	66	53	21.04	+	2.52	1.36e-06	2.01e-05
regulation of cell differentiation (GO:0045595)	278	223	88.62	+	2.52	5.45e-24	2.84e-22
regulation of neurogenesis (GO:0050767)	131	105	41.76	+	2.51	6.4e-12	1.72e-10
Notch signaling pathway (GO:0007219)	25	20	7.97	+	2.51	0.00271	0.019
regulation of neuron death (GO:1901214)	30	24	9.56	+	2.51	0.00117	0.00927
karyosome formation (GO:0061988)	30	24	9.56	+	2.51	0.00117	0.00926
oocyte karyosome formation (GO:0030717)	30	24	9.56	+	2.51	0.00117	0.00925
establishment of imaginal disc-derived wing hair orientation (GO:0001737)	25	20	7.97	+	2.51	0.00271	0.019
cellular response to hypoxia (GO:0071456)	30	24	9.56	+	2.51	0.00117	0.00924
epithelial structure maintenance (GO:0010669)	30	24	9.56	+	2.51	0.00117	0.00923
positive regulation of Wnt signaling pathway (GO:0030177)	55	44	17.53	+	2.51	9.35e-06	0.000118
negative regulation of autophagy (GO:0010507)	30	24	9.56	+	2.51	0.00117	0.00922
embryonic hindgut morphogenesis (GO:0048619)	50	40	15.94	+	2.51	3.16e-05	0.000369
regulation of neural precursor cell proliferation (GO:2000177)	60	48	19.13	+	2.51	4.16e-06	5.56e-05
regulation of plasma membrane bounded cell projection assembly (GO:0120032)	50	40	15.94	+	2.51	3.16e-05	0.000368
regulation of protein secretion (GO:0050708)	30	24	9.56	+	2.51	0.00117	0.00921
regulation of cell projection assembly (GO:0060491)	50	40	15.94	+	2.51	3.16e-05	0.000368
regulation of pole plasm oskar mRNA localization (GO:0007317)	25	20	7.97	+	2.51	0.00271	0.019
respiratory system development (GO:0060541)	248	198	79.06	+	2.5	3.75e-21	1.76e-19
regulation of neuromuscular junction development (GO:1904396)	119	95	37.94	+	2.5	9.07e-11	2.17e-09
positive regulation of cell development (GO:0010720)	84	67	26.78	+	2.5	5.04e-08	9.01e-07
gland development (GO:0048732)	177	141	56.43	+	2.5	2.86e-15	9.32e-14
epithelial tube morphogenesis (GO:0060562)	108	86	34.43	+	2.5	6.32e-10	1.37e-08
germarium-derived egg chamber formation (GO:0007293)	98	78	31.24	+	2.5	4.43e-09	9.02e-08
regulation of dendrite development (GO:0050773)	49	39	15.62	+	2.5	4.51e-05	0.000513
cell fate determination (GO:0001709)	127	101	40.49	+	2.49	2.46e-11	6.28e-10
cell cycle phase transition (GO:0044770)	39	31	12.43	+	2.49	0.000218	0.00213
embryonic morphogenesis (GO:0048598)	234	186	74.6	+	2.49	7.33e-20	3.17e-18
negative regulation of Notch signaling pathway (GO:0045746)	39	31	12.43	+	2.49	0.000218	0.00213
negative regulation of cell population proliferation (GO:0008285)	73	58	23.27	+	2.49	5.15e-07	8.09e-06
neuron projection extension (GO:1990138)	34	27	10.84	+	2.49	0.000763	0.00638
lumen formation, open tracheal system (GO:0035149)	34	27	10.84	+	2.49	0.000763	0.00638
salivary gland histolysis (GO:0035070)	34	27	10.84	+	2.49	0.000763	0.00637
gland morphogenesis (GO:0022612)	92	73	29.33	+	2.49	1.4e-08	2.69e-07
salivary gland morphogenesis (GO:0007435)	92	73	29.33	+	2.49	1.4e-08	2.69e-07
cell migration (GO:0016477)	271	215	86.39	+	2.49	1e-22	4.94e-21
positive regulation of neuron projection development (GO:0010976)	29	23	9.24	+	2.49	0.00167	0.0126
regulation of axon extension (GO:0030516)	29	23	9.24	+	2.49	0.00167	0.0125
exocrine system development (GO:0035272)	116	92	36.98	+	2.49	2.58e-10	5.84e-09
regulation of tube length, open tracheal system (GO:0035159)	29	23	9.24	+	2.49	0.00167	0.0125
regulation of intracellular mRNA localization (GO:1904580)	29	23	9.24	+	2.49	0.00167	0.0125
regulation of extent of cell growth (GO:0061387)	29	23	9.24	+	2.49	0.00167	0.0125
establishment of mitotic spindle localization (GO:0040001)	29	23	9.24	+	2.49	0.00167	0.0125
negative regulation of transmembrane receptor protein serine/threonine kinase signaling pathway (GO:0090101)	29	23	9.24	+	2.49	0.00167	0.0125
salivary gland development (GO:0007431)	116	92	36.98	+	2.49	2.58e-10	5.83e-09
mesoderm morphogenesis (GO:0048332)	29	23	9.24	+	2.49	0.00167	0.0125
positive regulation of chromosome organization (GO:2001252)	24	19	7.65	+	2.48	0.00384	0.0257
DNA geometric change (GO:0032392)	24	19	7.65	+	2.48	0.00384	0.0257
positive regulation of cell cycle process (GO:0090068)	48	38	15.3	+	2.48	6.46e-05	0.000705
response to cytokine (GO:0034097)	24	19	7.65	+	2.48	0.00384	0.0257
regulation of cell development (GO:0060284)	172	136	54.83	+	2.48	1.01e-14	3.19e-13
cell fate specification (GO:0001708)	86	68	27.42	+	2.48	6.48e-08	1.15e-06
establishment of cell polarity (GO:0030010)	57	45	18.17	+	2.48	1.18e-05	0.000146
formation of primary germ layer (GO:0001704)	33	26	10.52	+	2.47	0.0011	0.00874
regulation of cell-cell adhesion (GO:0022407)	33	26	10.52	+	2.47	0.0011	0.00873
heart development (GO:0007507)	99	78	31.56	+	2.47	5.45e-09	1.11e-07
circulatory system development (GO:0072359)	99	78	31.56	+	2.47	5.45e-09	1.1e-07
positive regulation of cytoskeleton organization (GO:0051495)	42	33	13.39	+	2.46	0.000195	0.00194
negative regulation of BMP signaling pathway (GO:0030514)	28	22	8.93	+	2.46	0.00238	0.017
negative regulation of insulin receptor signaling pathway (GO:0046627)	28	22	8.93	+	2.46	0.00238	0.0169
regulation of Wnt signaling pathway (GO:0030111)	98	77	31.24	+	2.46	7.56e-09	1.48e-07
negative regulation of cellular response to insulin stimulus (GO:1900077)	28	22	8.93	+	2.46	0.00238	0.0169
short-term memory (GO:0007614)	28	22	8.93	+	2.46	0.00238	0.0169
terminal branching, open tracheal system (GO:0007430)	28	22	8.93	+	2.46	0.00238	0.0169
photoreceptor cell development (GO:0042461)	107	84	34.11	+	2.46	2.18e-09	4.54e-08
wing disc pattern formation (GO:0035222)	79	62	25.18	+	2.46	2.75e-07	4.53e-06
response to alcohol (GO:0097305)	116	91	36.98	+	2.46	4.14e-10	9.12e-09
cell morphogenesis involved in neuron differentiation (GO:0048667)	385	302	122.73	+	2.46	4.83e-31	3.4e-29
negative regulation of smoothened signaling pathway (GO:0045879)	51	40	16.26	+	2.46	3.64e-05	0.000419
cell projection morphogenesis (GO:0048858)	389	305	124.01	+	2.46	2.98e-31	2.13e-29
plasma membrane bounded cell projection morphogenesis (GO:0120039)	389	305	124.01	+	2.46	2.98e-31	2.11e-29
protein autophosphorylation (GO:0046777)	37	29	11.8	+	2.46	0.000434	0.00389
spindle localization (GO:0051653)	37	29	11.8	+	2.46	0.000434	0.00388
regulation of anatomical structure morphogenesis (GO:0022603)	185	145	58.98	+	2.46	2.08e-15	6.87e-14
establishment of spindle localization (GO:0051293)	37	29	11.8	+	2.46	0.000434	0.00388
oocyte dorsal/ventral axis specification (GO:0007310)	37	29	11.8	+	2.46	0.000434	0.00387
neuron projection morphogenesis (GO:0048812)	387	303	123.37	+	2.46	6.04e-31	4.14e-29
negative regulation of protein-containing complex assembly (GO:0031333)	23	18	7.33	+	2.45	0.00547	0.0343
response to ethanol (GO:0045471)	69	54	22	+	2.45	2.09e-06	3.03e-05
calcium-dependent cell-cell adhesion via plasma membrane cell adhesion molecules (GO:0016339)	23	18	7.33	+	2.45	0.00547	0.0343
regulation of BMP signaling pathway (GO:0030510)	46	36	14.66	+	2.45	8.3e-05	0.000893
negative regulation of transferase activity (GO:0051348)	23	18	7.33	+	2.45	0.00547	0.0342
cell morphogenesis involved in differentiation (GO:0000904)	423	331	134.85	+	2.45	9.91e-34	8.28e-32
regulation of transmembrane receptor protein serine/threonine kinase signaling pathway (GO:0090092)	55	43	17.53	+	2.45	2.38e-05	0.000283
developmental cell growth (GO:0048588)	55	43	17.53	+	2.45	2.38e-05	0.000283
cell-cell fusion (GO:0140253)	32	25	10.2	+	2.45	0.00101	0.00817
myotube differentiation (GO:0014902)	32	25	10.2	+	2.45	0.00101	0.00816
syncytium formation by plasma membrane fusion (GO:0000768)	32	25	10.2	+	2.45	0.00101	0.00815
myoblast fusion (GO:0007520)	32	25	10.2	+	2.45	0.00101	0.00814
syncytium formation (GO:0006949)	32	25	10.2	+	2.45	0.00101	0.00813
cell part morphogenesis (GO:0032990)	397	310	126.56	+	2.45	1.29e-31	9.44e-30
negative regulation of Wnt signaling pathway (GO:0030178)	41	32	13.07	+	2.45	0.000278	0.00261
neuron projection development (GO:0031175)	417	325	132.94	+	2.44	5.21e-33	4.04e-31
neuron maturation (GO:0042551)	45	35	14.35	+	2.44	0.000116	0.00122
regulation of cell shape (GO:0008360)	63	49	20.08	+	2.44	6.25e-06	8.04e-05
learning (GO:0007612)	63	49	20.08	+	2.44	6.25e-06	8.03e-05
neuron recognition (GO:0008038)	117	91	37.3	+	2.44	4.92e-10	1.08e-08
positive regulation of cellular component biogenesis (GO:0044089)	135	105	43.04	+	2.44	2.76e-11	6.92e-10
midgut development (GO:0007494)	36	28	11.48	+	2.44	0.000614	0.00526
synapse assembly (GO:0007416)	63	49	20.08	+	2.44	6.25e-06	8.02e-05
positive regulation of secretion by cell (GO:1903532)	36	28	11.48	+	2.44	0.000614	0.00525
cortical actin cytoskeleton organization (GO:0030866)	54	42	17.21	+	2.44	3.39e-05	0.000392
mitotic cell cycle, embryonic (GO:0045448)	27	21	8.61	+	2.44	0.00341	0.0231
neuroblast fate commitment (GO:0014017)	27	21	8.61	+	2.44	0.00341	0.0231
regulation of tube size (GO:0035150)	54	42	17.21	+	2.44	3.39e-05	0.000391
salivary gland cell autophagic cell death (GO:0035071)	27	21	8.61	+	2.44	0.00341	0.0231
hormone-mediated signaling pathway (GO:0009755)	27	21	8.61	+	2.44	0.00341	0.0231
photoreceptor cell axon guidance (GO:0072499)	27	21	8.61	+	2.44	0.00341	0.023
instar larval or pupal development (GO:0002165)	543	422	173.1	+	2.44	1.35e-42	2.01e-40
cell morphogenesis (GO:0000902)	488	379	155.57	+	2.44	2.85e-38	2.97e-36
epithelium development (GO:0060429)	545	423	173.74	+	2.43	1.06e-42	1.64e-40
positive regulation of cell cycle (GO:0045787)	67	52	21.36	+	2.43	2.7e-06	3.8e-05
regulation of synapse organization (GO:0050807)	165	128	52.6	+	2.43	1.77e-13	5.21e-12
positive regulation of canonical Wnt signaling pathway (GO:0090263)	49	38	15.62	+	2.43	7.25e-05	0.000789
positive regulation of supramolecular fiber organization (GO:1902905)	40	31	12.75	+	2.43	0.000397	0.00359
regulation of hemocyte proliferation (GO:0035206)	40	31	12.75	+	2.43	0.000397	0.00358
regulation of reproductive process (GO:2000241)	120	93	38.25	+	2.43	4.36e-10	9.59e-09
neuron differentiation (GO:0030182)	697	540	222.2	+	2.43	9.56e-55	2.42e-52
epithelial cell morphogenesis (GO:0003382)	31	24	9.88	+	2.43	0.00142	0.0109
regulation of chemotaxis (GO:0050920)	31	24	9.88	+	2.43	0.00142	0.0109
positive regulation of endocytosis (GO:0045807)	53	41	16.9	+	2.43	3.17e-05	0.000368
instar larval development (GO:0002168)	75	58	23.91	+	2.43	1.1e-06	1.64e-05
renal tubule morphogenesis (GO:0061333)	44	34	14.03	+	2.42	0.000163	0.00166
torso signaling pathway (GO:0008293)	22	17	7.01	+	2.42	0.0078	0.0462
axo-dendritic transport (GO:0008088)	44	34	14.03	+	2.42	0.000163	0.00166
Malpighian tubule morphogenesis (GO:0007443)	44	34	14.03	+	2.42	0.000163	0.00166
positive regulation of neuron differentiation (GO:0045666)	22	17	7.01	+	2.42	0.0078	0.0462
hemopoiesis (GO:0030097)	79	61	25.18	+	2.42	4.53e-07	7.2e-06
motor neuron axon guidance (GO:0008045)	70	54	22.32	+	2.42	2.35e-06	3.37e-05
regulation of canonical Wnt signaling pathway (GO:0060828)	87	67	27.73	+	2.42	1.25e-07	2.15e-06
follicle cell of egg chamber development (GO:0030707)	234	180	74.6	+	2.41	3.28e-18	1.24e-16
positive regulation of programmed cell death (GO:0043068)	91	70	29.01	+	2.41	7.78e-08	1.36e-06
mesoderm formation (GO:0001707)	26	20	8.29	+	2.41	0.0049	0.0317
positive regulation of filopodium assembly (GO:0051491)	26	20	8.29	+	2.41	0.0049	0.0317
regulation of heterochromatin organization (GO:0120261)	26	20	8.29	+	2.41	0.0049	0.0316
negative regulation of canonical Wnt signaling pathway (GO:0090090)	39	30	12.43	+	2.41	0.000567	0.00489
regulation of transcription elongation by RNA polymerase II (GO:0034243)	26	20	8.29	+	2.41	0.0049	0.0316
regulation of neuron apoptotic process (GO:0043523)	26	20	8.29	+	2.41	0.0049	0.0316
regulation of heterochromatin formation (GO:0031445)	26	20	8.29	+	2.41	0.0049	0.0316
epithelial cell differentiation (GO:0030855)	320	246	102.01	+	2.41	1.63e-24	8.59e-23
cell fate commitment (GO:0045165)	302	232	96.27	+	2.41	4.77e-23	2.42e-21
response to ecdysone (GO:0035075)	43	33	13.71	+	2.41	0.000228	0.00222
response to sterol (GO:0036314)	43	33	13.71	+	2.41	0.000228	0.00222
regulation of Notch signaling pathway (GO:0008593)	73	56	23.27	+	2.41	1.44e-06	2.11e-05
epithelial cell development (GO:0002064)	266	204	84.8	+	2.41	2.51e-20	1.1e-18
regulation of embryonic cell shape (GO:0016476)	30	23	9.56	+	2.4	0.002	0.0146
regulation of receptor signaling pathway via STAT (GO:1904892)	30	23	9.56	+	2.4	0.002	0.0146
positive regulation of transmembrane receptor protein serine/threonine kinase signaling pathway (GO:0090100)	30	23	9.56	+	2.4	0.002	0.0146
regulation of developmental growth (GO:0048638)	240	184	76.51	+	2.4	1.72e-18	6.65e-17
regulation of receptor signaling pathway via JAK-STAT (GO:0046425)	30	23	9.56	+	2.4	0.002	0.0146
memory (GO:0007613)	120	92	38.25	+	2.4	7.08e-10	1.53e-08
establishment or maintenance of cytoskeleton polarity (GO:0030952)	47	36	14.98	+	2.4	0.000145	0.0015
associative learning (GO:0008306)	47	36	14.98	+	2.4	0.000145	0.0015
pattern specification process (GO:0007389)	507	388	161.63	+	2.4	4.58e-38	4.7e-36
negative regulation of supramolecular fiber organization (GO:1902904)	34	26	10.84	+	2.4	0.00123	0.00971
regulation of cell population proliferation (GO:0042127)	221	169	70.45	+	2.4	6.89e-17	2.43e-15
negative regulation of cellular component organization (GO:0051129)	153	117	48.77	+	2.4	4.09e-12	1.13e-10
generation of neurons (GO:0048699)	751	574	239.41	+	2.4	3.96e-57	1.04e-54
dorsal/ventral axis specification (GO:0009950)	72	55	22.95	+	2.4	2e-06	2.91e-05
regulation of organ growth (GO:0046620)	38	29	12.11	+	2.39	0.000532	0.00463
actin filament-based movement (GO:0030048)	38	29	12.11	+	2.39	0.000532	0.00462
gliogenesis (GO:0042063)	80	61	25.5	+	2.39	8.19e-07	1.26e-05
regulation of protein stability (GO:0031647)	63	48	20.08	+	2.39	1.02e-05	0.000127
neuron development (GO:0048666)	554	422	176.61	+	2.39	3.71e-41	4.86e-39
regionalization (GO:0003002)	478	364	152.38	+	2.39	1.74e-35	1.58e-33
cell recognition (GO:0008037)	121	92	38.57	+	2.39	8.55e-10	1.84e-08
positive regulation of response to wounding (GO:1903036)	25	19	7.97	+	2.38	0.00703	0.0425
regulation of tube size, open tracheal system (GO:0035151)	50	38	15.94	+	2.38	8.57e-05	0.000917
positive regulation of protein polymerization (GO:0032273)	25	19	7.97	+	2.38	0.00703	0.0425
actin-mediated cell contraction (GO:0070252)	25	19	7.97	+	2.38	0.00703	0.0425
muscle cell differentiation (GO:0042692)	104	79	33.15	+	2.38	1.56e-08	2.98e-07
dorsal appendage formation (GO:0046843)	54	41	17.21	+	2.38	5.36e-05	0.000601
programmed cell death involved in cell development (GO:0010623)	83	63	26.46	+	2.38	4.68e-07	7.38e-06
positive regulation of multicellular organismal process (GO:0051240)	203	154	64.71	+	2.38	1.99e-15	6.64e-14
regulation of response to wounding (GO:1903034)	29	22	9.24	+	2.38	0.00282	0.0196
axonal transport (GO:0098930)	29	22	9.24	+	2.38	0.00282	0.0196
regulation of mitotic cell cycle phase transition (GO:1901990)	91	69	29.01	+	2.38	1.28e-07	2.19e-06
positive regulation of cellular component organization (GO:0051130)	277	210	88.3	+	2.38	1.53e-20	6.7e-19
regulation of JNK cascade (GO:0046328)	66	50	21.04	+	2.38	9.25e-06	0.000117
regulation of stress-activated protein kinase signaling cascade (GO:0070302)	70	53	22.32	+	2.38	3.85e-06	5.24e-05
taxis (GO:0042330)	321	243	102.33	+	2.37	1.26e-23	6.46e-22
dorsal/ventral pattern formation (GO:0009953)	148	112	47.18	+	2.37	2.24e-11	5.74e-10
actin filament organization (GO:0007015)	123	93	39.21	+	2.37	1.02e-09	2.16e-08
post-embryonic development (GO:0009791)	623	471	198.61	+	2.37	1.39e-45	2.45e-43
regulation of developmental process (GO:0050793)	680	514	216.78	+	2.37	6.83e-50	1.37e-47
oogenesis (GO:0048477)	532	402	169.6	+	2.37	1.34e-38	1.5e-36
eye photoreceptor cell development (GO:0042462)	90	68	28.69	+	2.37	1.77e-07	2.97e-06
oocyte differentiation (GO:0009994)	155	117	49.41	+	2.37	8.33e-12	2.21e-10
positive regulation of apoptotic process (GO:0043065)	53	40	16.9	+	2.37	7.55e-05	0.000819
tissue development (GO:0009888)	636	480	202.75	+	2.37	2.38e-46	4.31e-44
neurogenesis (GO:0022008)	802	605	255.67	+	2.37	6.47e-59	1.76e-56
regulation of stress-activated MAPK cascade (GO:0032872)	69	52	22	+	2.36	5.37e-06	6.99e-05
regulation of growth (GO:0040008)	315	237	100.42	+	2.36	9.25e-23	4.6e-21
positive regulation of developmental process (GO:0051094)	238	179	75.87	+	2.36	2.14e-17	7.81e-16
learning or memory (GO:0007611)	161	121	51.33	+	2.36	4.35e-12	1.2e-10
animal organ development (GO:0048513)	1157	869	368.84	+	2.36	8.65e-87	3.87e-84
locomotion (GO:0040011)	357	268	113.81	+	2.35	1.41e-25	7.84e-24
embryo development (GO:0009790)	501	376	159.71	+	2.35	1.03e-35	9.48e-34
establishment or maintenance of microtubule cytoskeleton polarity (GO:0030951)	40	30	12.75	+	2.35	0.000636	0.00542
autophagic cell death (GO:0048102)	28	21	8.93	+	2.35	0.00399	0.0264
MAPK cascade (GO:0000165)	28	21	8.93	+	2.35	0.00399	0.0264
negative regulation of defense response to bacterium (GO:1900425)	36	27	11.48	+	2.35	0.00104	0.00831
chromosome localization (GO:0050000)	28	21	8.93	+	2.35	0.00399	0.0264
dendrite morphogenesis (GO:0048813)	132	99	42.08	+	2.35	3.31e-10	7.4e-09
olfactory learning (GO:0008355)	36	27	11.48	+	2.35	0.00104	0.0083
compound eye photoreceptor development (GO:0042051)	88	66	28.05	+	2.35	3.43e-07	5.58e-06
regulation of synapse structure or activity (GO:0050803)	196	147	62.48	+	2.35	2.01e-14	6.2e-13
oocyte microtubule cytoskeleton organization (GO:0016325)	32	24	10.2	+	2.35	0.00249	0.0175
regulation of chromatin organization (GO:1902275)	32	24	10.2	+	2.35	0.00249	0.0175
brain development (GO:0007420)	120	90	38.25	+	2.35	2.78e-09	5.71e-08
cellular response to decreased oxygen levels (GO:0036294)	32	24	10.2	+	2.35	0.00249	0.0175
dendrite development (GO:0016358)	139	104	44.31	+	2.35	1.83e-10	4.24e-09
regulation of protein localization (GO:0032880)	111	83	35.39	+	2.35	9.86e-09	1.92e-07
female gamete generation (GO:0007292)	582	435	185.54	+	2.34	3.99e-41	5.14e-39
cellular component morphogenesis (GO:0032989)	522	390	166.41	+	2.34	1.15e-36	1.08e-34
cognition (GO:0050890)	162	121	51.64	+	2.34	4.92e-12	1.35e-10
regulation of multicellular organismal process (GO:0051239)	584	436	186.17	+	2.34	4.91e-41	6.22e-39
behavioral response to ethanol (GO:0048149)	55	41	17.53	+	2.34	6.25e-05	0.00069
dorsal/ventral pattern formation, imaginal disc (GO:0007450)	55	41	17.53	+	2.34	6.25e-05	0.000689
wing disc dorsal/ventral pattern formation (GO:0048190)	51	38	16.26	+	2.34	0.00015	0.00154
positive regulation of developmental growth (GO:0048639)	102	76	32.52	+	2.34	4.92e-08	8.85e-07
response to lipid (GO:0033993)	51	38	16.26	+	2.34	0.00015	0.00154
response to ketone (GO:1901654)	47	35	14.98	+	2.34	0.000234	0.00225
stem cell division (GO:0017145)	47	35	14.98	+	2.34	0.000234	0.00224
gastrulation (GO:0007369)	86	64	27.42	+	2.33	6.67e-07	1.04e-05
striated muscle cell differentiation (GO:0051146)	82	61	26.14	+	2.33	1.07e-06	1.6e-05
germ-line stem cell division (GO:0042078)	39	29	12.43	+	2.33	0.000897	0.00732
cell-cell adhesion via plasma-membrane adhesion molecules (GO:0098742)	78	58	24.87	+	2.33	2.51e-06	3.58e-05
segment polarity determination (GO:0007367)	39	29	12.43	+	2.33	0.000897	0.00731
negative regulation of cytoskeleton organization (GO:0051494)	35	26	11.16	+	2.33	0.00145	0.0111
negative regulation of signal transduction (GO:0009968)	369	274	117.63	+	2.33	1.41e-25	7.89e-24
regulation of chromosome organization (GO:0033044)	66	49	21.04	+	2.33	1.46e-05	0.000179
anatomical structure regression (GO:0060033)	58	43	18.49	+	2.33	5.5e-05	0.000616
cell-cell adhesion (GO:0098609)	116	86	36.98	+	2.33	7.16e-09	1.41e-07
head development (GO:0060322)	143	106	45.59	+	2.33	1.27e-10	2.98e-09
neuromuscular junction development (GO:0007528)	85	63	27.1	+	2.32	9.32e-07	1.42e-05
regulation of Toll signaling pathway (GO:0008592)	27	20	8.61	+	2.32	0.00564	0.0352
Wnt signaling pathway (GO:0016055)	27	20	8.61	+	2.32	0.00564	0.0352
positive regulation of TORC1 signaling (GO:1904263)	27	20	8.61	+	2.32	0.00564	0.0351
regulation of presynapse organization (GO:0099174)	27	20	8.61	+	2.32	0.00564	0.0351
negative regulation of translation (GO:0017148)	77	57	24.55	+	2.32	3.51e-06	4.84e-05
muscle structure development (GO:0061061)	200	148	63.76	+	2.32	3.24e-14	9.85e-13
larval lymph gland hemopoiesis (GO:0035167)	46	34	14.66	+	2.32	0.000328	0.00302
post-embryonic hemopoiesis (GO:0035166)	46	34	14.66	+	2.32	0.000328	0.00302
regulation of protein catabolic process (GO:0042176)	92	68	29.33	+	2.32	3.49e-07	5.65e-06
positive regulation of cell population proliferation (GO:0008284)	92	68	29.33	+	2.32	3.49e-07	5.64e-06
negative regulation of intracellular signal transduction (GO:1902532)	130	96	41.44	+	2.32	1.48e-09	3.13e-08
regulation of establishment of protein localization (GO:0070201)	65	48	20.72	+	2.32	2.03e-05	0.000246
cell maturation (GO:0048469)	164	121	52.28	+	2.31	9.64e-12	2.53e-10
muscle cell development (GO:0055001)	61	45	19.45	+	2.31	3.26e-05	0.000378
oocyte construction (GO:0007308)	118	87	37.62	+	2.31	8.47e-09	1.66e-07
meiotic spindle organization (GO:0000212)	38	28	12.11	+	2.31	0.00126	0.00991
carbohydrate homeostasis (GO:0033500)	57	42	18.17	+	2.31	7.73e-05	0.000835
regulation of chromosome segregation (GO:0051983)	38	28	12.11	+	2.31	0.00126	0.0099
oocyte development (GO:0048599)	133	98	42.4	+	2.31	8.71e-10	1.86e-08
positive regulation of Notch signaling pathway (GO:0045747)	38	28	12.11	+	2.31	0.00126	0.00989
positive regulation of secretion (GO:0051047)	38	28	12.11	+	2.31	0.00126	0.00988
anatomical structure maturation (GO:0071695)	167	123	53.24	+	2.31	5.81e-12	1.58e-10
cell cycle DNA replication (GO:0044786)	34	25	10.84	+	2.31	0.00204	0.0148
negative regulation of phosphorylation (GO:0042326)	34	25	10.84	+	2.31	0.00204	0.0148
negative regulation of peptidoglycan recognition protein signaling pathway (GO:0061060)	34	25	10.84	+	2.31	0.00204	0.0148
nervous system development (GO:0007399)	986	725	314.33	+	2.31	2.23e-68	7.69e-66
glucose homeostasis (GO:0042593)	49	36	15.62	+	2.3	0.000299	0.00278
cortical cytoskeleton organization (GO:0030865)	64	47	20.4	+	2.3	2.84e-05	0.000334
regulation of endocytosis (GO:0030100)	79	58	25.18	+	2.3	2.84e-06	3.98e-05
polysaccharide metabolic process (GO:0005976)	30	22	9.56	+	2.3	0.00503	0.0321
regulation of proteasomal ubiquitin-dependent protein catabolic process (GO:0032434)	60	44	19.13	+	2.3	4.52e-05	0.000513
mRNA destabilization (GO:0061157)	30	22	9.56	+	2.3	0.00503	0.0321
muscle organ development (GO:0007517)	75	55	23.91	+	2.3	4.67e-06	6.16e-05
intestinal stem cell homeostasis (GO:0036335)	30	22	9.56	+	2.3	0.00503	0.032
system development (GO:0048731)	1331	973	424.31	+	2.29	6.6e-94	3.58e-91
regulation of mitotic metaphase/anaphase transition (GO:0030071)	26	19	8.29	+	2.29	0.00797	0.0469
regulation of cell division (GO:0051302)	37	27	11.8	+	2.29	0.00178	0.0133
heart morphogenesis (GO:0003007)	37	27	11.8	+	2.29	0.00178	0.0133
regulation of embryonic development (GO:0045995)	48	35	15.3	+	2.29	0.000278	0.00261
chromosome organization involved in meiotic cell cycle (GO:0070192)	48	35	15.3	+	2.29	0.000278	0.00261
positive regulation of protein localization (GO:1903829)	59	43	18.81	+	2.29	6.28e-05	0.000688
anatomical structure morphogenesis (GO:0009653)	1455	1060	463.84	+	2.29	5.74e-103	3.96e-100
oocyte axis specification (GO:0007309)	114	83	36.34	+	2.28	3.19e-08	5.88e-07
gastrulation involving germ band extension (GO:0010004)	44	32	14.03	+	2.28	0.000644	0.00548
gastrulation with mouth forming first (GO:0001703)	44	32	14.03	+	2.28	0.000644	0.00548
regulation of DNA-templated transcription elongation (GO:0032784)	33	24	10.52	+	2.28	0.00285	0.0198
cellular response to oxygen levels (GO:0071453)	33	24	10.52	+	2.28	0.00285	0.0197
rhabdomere development (GO:0042052)	44	32	14.03	+	2.28	0.000644	0.00547
response to hypoxia (GO:0001666)	62	45	19.76	+	2.28	5.56e-05	0.00062
regulation of protein transport (GO:0051223)	62	45	19.76	+	2.28	5.56e-05	0.000619
positive regulation of proteasomal ubiquitin-dependent protein catabolic process (GO:0032436)	51	37	16.26	+	2.28	0.000236	0.00225
regulation of TORC1 signaling (GO:1903432)	40	29	12.75	+	2.27	0.00104	0.00831
actin filament-based process (GO:0030029)	276	200	87.99	+	2.27	4.74e-18	1.76e-16
positive regulation of protein-containing complex assembly (GO:0031334)	29	21	9.24	+	2.27	0.00714	0.0431
cell-cell signaling by wnt (GO:0198738)	29	21	9.24	+	2.27	0.00714	0.043
negative regulation of signaling (GO:0023057)	391	283	124.65	+	2.27	4.29e-25	2.35e-23
cell-cell junction organization (GO:0045216)	76	55	24.23	+	2.27	7.6e-06	9.66e-05
larval development (GO:0002164)	170	123	54.19	+	2.27	1.3e-11	3.35e-10
negative regulation of response to stimulus (GO:0048585)	419	303	133.57	+	2.27	7.18e-27	4.26e-25
cell junction assembly (GO:0034329)	119	86	37.94	+	2.27	2.3e-08	4.34e-07
negative regulation of cell communication (GO:0010648)	393	284	125.28	+	2.27	3.39e-25	1.87e-23
circadian rhythm (GO:0007623)	90	65	28.69	+	2.27	1.07e-06	1.6e-05
regulation of sister chromatid segregation (GO:0033045)	36	26	11.48	+	2.27	0.00252	0.0177
actin cytoskeleton organization (GO:0030036)	259	187	82.57	+	2.26	6.34e-17	2.24e-15
regulation of proteasomal protein catabolic process (GO:0061136)	68	49	21.68	+	2.26	2.86e-05	0.000335
segmentation (GO:0035282)	225	162	71.73	+	2.26	9.92e-15	3.14e-13
positive regulation of ubiquitin-dependent protein catabolic process (GO:2000060)	57	41	18.17	+	2.26	0.000121	0.00126
negative regulation of protein phosphorylation (GO:0001933)	32	23	10.2	+	2.25	0.004	0.0265
germ-line cyst formation (GO:0048134)	32	23	10.2	+	2.25	0.004	0.0264
positive regulation of growth (GO:0045927)	128	92	40.81	+	2.25	6.98e-09	1.38e-07
mushroom body development (GO:0016319)	78	56	24.87	+	2.25	6.35e-06	8.12e-05
regulation of cellular component biogenesis (GO:0044087)	301	216	95.96	+	2.25	3.76e-19	1.54e-17
chromosome condensation (GO:0030261)	53	38	16.9	+	2.25	0.000198	0.00197
negative regulation of MAPK cascade (GO:0043409)	53	38	16.9	+	2.25	0.000198	0.00197
positive regulation of organelle organization (GO:0010638)	113	81	36.02	+	2.25	6.8e-08	1.2e-06
axis specification (GO:0009798)	190	136	60.57	+	2.25	2.1e-12	5.88e-11
cell population proliferation (GO:0008283)	123	88	39.21	+	2.24	2.3e-08	4.33e-07
embryonic pattern specification (GO:0009880)	200	143	63.76	+	2.24	6.91e-13	1.99e-11
rhythmic process (GO:0048511)	91	65	29.01	+	2.24	1.25e-06	1.85e-05
post-Golgi vesicle-mediated transport (GO:0006892)	35	25	11.16	+	2.24	0.00355	0.0238
plasma membrane organization (GO:0007009)	28	20	8.93	+	2.24	0.00674	0.0409
regulation of circadian sleep/wake cycle, sleep (GO:0045187)	35	25	11.16	+	2.24	0.00355	0.0238
regulation of nucleocytoplasmic transport (GO:0046822)	28	20	8.93	+	2.24	0.00674	0.0409
negative regulation of mitotic cell cycle phase transition (GO:1901991)	49	35	15.62	+	2.24	0.000459	0.00406
positive regulation of proteasomal protein catabolic process (GO:1901800)	56	40	17.85	+	2.24	0.000168	0.00171
negative regulation of catabolic process (GO:0009895)	56	40	17.85	+	2.24	0.000168	0.0017
protein stabilization (GO:0050821)	42	30	13.39	+	2.24	0.00127	0.00988
cell development (GO:0048468)	1289	920	410.92	+	2.24	4.34e-84	1.73e-81
enzyme-linked receptor protein signaling pathway (GO:0007167)	150	107	47.82	+	2.24	6.14e-10	1.34e-08
regulation of programmed cell death (GO:0043067)	244	174	77.78	+	2.24	2.24e-15	7.38e-14
anatomical structure formation involved in morphogenesis (GO:0048646)	532	379	169.6	+	2.23	1.21e-32	9.07e-31
positive regulation of protein catabolic process (GO:0045732)	73	52	23.27	+	2.23	2.04e-05	0.000246
tissue homeostasis (GO:0001894)	66	47	21.04	+	2.23	5.56e-05	0.00062
anterior/posterior pattern specification (GO:0009952)	184	131	58.66	+	2.23	6.44e-12	1.72e-10
asymmetric cell division (GO:0008356)	104	74	33.15	+	2.23	3.5e-07	5.65e-06
post-transcriptional gene silencing (GO:0016441)	38	27	12.11	+	2.23	0.00202	0.0147
cell surface receptor signaling pathway (GO:0007166)	307	218	97.87	+	2.23	6.78e-19	2.71e-17
regulation of cellular localization (GO:0060341)	169	120	53.88	+	2.23	6.18e-11	1.5e-09
positive regulation of proteolysis involved in protein catabolic process (GO:1903052)	62	44	19.76	+	2.23	8.63e-05	0.000922
RNA destabilization (GO:0050779)	31	22	9.88	+	2.23	0.00562	0.0351
actomyosin structure organization (GO:0031032)	86	61	27.42	+	2.22	3.89e-06	5.28e-05
central nervous system development (GO:0007417)	281	199	89.58	+	2.22	2.95e-17	1.06e-15
regulation of anatomical structure size (GO:0090066)	232	164	73.96	+	2.22	2.07e-14	6.39e-13
cell differentiation (GO:0030154)	1535	1084	489.34	+	2.22	1.55e-99	9.05e-97
presynaptic endocytosis (GO:0140238)	34	24	10.84	+	2.21	0.005	0.032
positive regulation of signal transduction (GO:0009967)	408	288	130.07	+	2.21	2.49e-24	1.31e-22
synaptic vesicle endocytosis (GO:0048488)	34	24	10.84	+	2.21	0.005	0.032
negative regulation of amide metabolic process (GO:0034249)	85	60	27.1	+	2.21	5.38e-06	6.98e-05
positive regulation of TOR signaling (GO:0032008)	34	24	10.84	+	2.21	0.005	0.032
developmental maturation (GO:0021700)	187	132	59.61	+	2.21	8.58e-12	2.27e-10
germ cell development (GO:0007281)	669	472	213.27	+	2.21	5.19e-40	6.07e-38
positive regulation of signaling (GO:0023056)	442	311	140.91	+	2.21	3.32e-26	1.91e-24
regulation of cell cycle phase transition (GO:1901987)	118	83	37.62	+	2.21	7.59e-08	1.34e-06
regulation of mitotic cell cycle (GO:0007346)	165	116	52.6	+	2.21	2.22e-10	5.08e-09
activation of immune response (GO:0002253)	37	26	11.8	+	2.2	0.00282	0.0196
centrosome cycle (GO:0007098)	74	52	23.59	+	2.2	2.28e-05	0.000272
homeostasis of number of cells (GO:0048872)	37	26	11.8	+	2.2	0.00282	0.0196
positive regulation of cell communication (GO:0010647)	444	312	141.54	+	2.2	3.94e-26	2.25e-24
ventral cord development (GO:0007419)	74	52	23.59	+	2.2	2.28e-05	0.000272
striated muscle cell development (GO:0055002)	47	33	14.98	+	2.2	0.000893	0.00732
regulation of insulin receptor signaling pathway (GO:0046626)	47	33	14.98	+	2.2	0.000893	0.00731
myofibril assembly (GO:0030239)	47	33	14.98	+	2.2	0.000893	0.00731
transmembrane receptor protein tyrosine kinase signaling pathway (GO:0007169)	117	82	37.3	+	2.2	1.04e-07	1.8e-06
cellular developmental process (GO:0048869)	1573	1102	501.46	+	2.2	7.54e-100	4.78e-97
synaptic vesicle recycling (GO:0036465)	40	28	12.75	+	2.2	0.00248	0.0176
pole cell development (GO:0007277)	30	21	9.56	+	2.2	0.00788	0.0465
heterophilic cell-cell adhesion via plasma membrane cell adhesion molecules (GO:0007157)	30	21	9.56	+	2.2	0.00788	0.0465
cell surface receptor signaling pathway involved in cell-cell signaling (GO:1905114)	30	21	9.56	+	2.2	0.00788	0.0464
peptidyl-serine modification (GO:0018209)	60	42	19.13	+	2.2	0.000165	0.00168
cell motility (GO:0048870)	330	231	105.2	+	2.2	2.24e-19	9.32e-18
regulation of neuromuscular synaptic transmission (GO:1900073)	30	21	9.56	+	2.2	0.00788	0.0464
regulation of ubiquitin-dependent protein catabolic process (GO:2000058)	70	49	22.32	+	2.2	3.75e-05	0.00043
regulation of autophagy (GO:0010506)	116	81	36.98	+	2.19	1.43e-07	2.44e-06
regulation of nuclear division (GO:0051783)	53	37	16.9	+	2.19	0.000451	0.004
negative regulation of cellular catabolic process (GO:0031330)	43	30	13.71	+	2.19	0.00142	0.0109
supramolecular fiber organization (GO:0097435)	205	143	65.35	+	2.19	2.67e-12	7.43e-11
cellular response to hormone stimulus (GO:0032870)	76	53	24.23	+	2.19	2.8e-05	0.000329
blastoderm segmentation (GO:0007350)	185	129	58.98	+	2.19	2.55e-11	6.45e-10
larval chitin-based cuticle development (GO:0008363)	33	23	10.52	+	2.19	0.00471	0.0305
positive regulation of behavior (GO:0048520)	33	23	10.52	+	2.19	0.00471	0.0305
regulation of protein serine/threonine kinase activity (GO:0071900)	33	23	10.52	+	2.19	0.00471	0.0305
female meiotic nuclear division (GO:0007143)	56	39	17.85	+	2.18	0.000267	0.00252
regulation of cell adhesion (GO:0030155)	56	39	17.85	+	2.18	0.000267	0.00252
peripheral nervous system development (GO:0007422)	56	39	17.85	+	2.18	0.000267	0.00252
microtubule organizing center organization (GO:0031023)	79	55	25.18	+	2.18	1.61e-05	0.000197
regulation of proteolysis involved in protein catabolic process (GO:1903050)	79	55	25.18	+	2.18	1.61e-05	0.000197
regulation of lipid storage (GO:0010883)	46	32	14.66	+	2.18	0.00124	0.00977
peptidyl-serine phosphorylation (GO:0018105)	59	41	18.81	+	2.18	0.000229	0.00222
activation of innate immune response (GO:0002218)	36	25	11.48	+	2.18	0.00392	0.0262
regulation of macroautophagy (GO:0016241)	36	25	11.48	+	2.18	0.00392	0.0262
protein-containing complex disassembly (GO:0032984)	49	34	15.62	+	2.18	0.00072	0.00606
positive regulation of autophagy (GO:0010508)	49	34	15.62	+	2.18	0.00072	0.00606
developmental process involved in reproduction (GO:0003006)	888	616	283.09	+	2.18	4.52e-51	9.81e-49
intracellular mRNA localization (GO:0008298)	62	43	19.76	+	2.18	0.000137	0.00142
regulation of cell growth (GO:0001558)	88	61	28.05	+	2.17	7.29e-06	9.32e-05
regulation of signal transduction (GO:0009966)	778	539	248.02	+	2.17	2.45e-44	3.88e-42
glial cell differentiation (GO:0010001)	39	27	12.43	+	2.17	0.00348	0.0234
larval somatic muscle development (GO:0007526)	39	27	12.43	+	2.17	0.00348	0.0234
regulation of apoptotic process (GO:0042981)	195	135	62.16	+	2.17	1.27e-11	3.28e-10
regulation of actin filament organization (GO:0110053)	78	54	24.87	+	2.17	2.22e-05	0.000266
regulation of actin cytoskeleton organization (GO:0032956)	107	74	34.11	+	2.17	7.15e-07	1.1e-05
regulation of circadian rhythm (GO:0042752)	94	65	29.97	+	2.17	3.73e-06	5.12e-05
cellular process involved in reproduction in multicellular organism (GO:0022412)	844	583	269.06	+	2.17	7.05e-48	1.34e-45
nucleus localization (GO:0051647)	42	29	13.39	+	2.17	0.00197	0.0144
cell adhesion (GO:0007155)	177	122	56.43	+	2.16	2.06e-10	4.75e-09
positive regulation of catabolic process (GO:0009896)	177	122	56.43	+	2.16	2.06e-10	4.74e-09
regulation of circadian sleep/wake cycle (GO:0042749)	45	31	14.35	+	2.16	0.00173	0.0129
germ cell migration (GO:0008354)	45	31	14.35	+	2.16	0.00173	0.0129
regulation of cellular response to insulin stimulus (GO:1900076)	45	31	14.35	+	2.16	0.00173	0.0129
regulation of ERK1 and ERK2 cascade (GO:0070372)	45	31	14.35	+	2.16	0.00173	0.0129
regulation of actin filament-based process (GO:0032970)	109	75	34.75	+	2.16	5.89e-07	9.22e-06
regulation of mitotic nuclear division (GO:0007088)	48	33	15.3	+	2.16	0.000994	0.00804
periodic partitioning (GO:0007365)	48	33	15.3	+	2.16	0.000994	0.00803
positive regulation of peptidase activity (GO:0010952)	32	22	10.2	+	2.16	0.00653	0.0402
ncRNA-mediated post-transcriptional gene silencing (GO:0035194)	32	22	10.2	+	2.16	0.00653	0.0401
vesicle docking (GO:0048278)	32	22	10.2	+	2.16	0.00653	0.0401
regulation of supramolecular fiber organization (GO:1902903)	115	79	36.66	+	2.15	3.05e-07	4.98e-06
positive regulation of proteolysis (GO:0045862)	99	68	31.56	+	2.15	2.64e-06	3.74e-05
negative regulation of immune system process (GO:0002683)	99	68	31.56	+	2.15	2.64e-06	3.73e-05
response to decreased oxygen levels (GO:0036293)	67	46	21.36	+	2.15	9.6e-05	0.00102
nuclear migration (GO:0007097)	35	24	11.16	+	2.15	0.00547	0.0344
sarcomere organization (GO:0045214)	35	24	11.16	+	2.15	0.00547	0.0343
sex determination (GO:0007530)	35	24	11.16	+	2.15	0.00547	0.0343
pole plasm RNA localization (GO:0007316)	35	24	11.16	+	2.15	0.00547	0.0343
regulation of MAPK cascade (GO:0043408)	130	89	41.44	+	2.15	6.88e-08	1.21e-06
regulation of protein phosphorylation (GO:0001932)	95	65	30.29	+	2.15	4.13e-06	5.54e-05
positive regulation of response to stimulus (GO:0048584)	532	364	169.6	+	2.15	6.43e-29	4.07e-27
regulation of cellular response to stress (GO:0080135)	117	80	37.3	+	2.14	3.56e-07	5.73e-06
maintenance of location (GO:0051235)	60	41	19.13	+	2.14	0.000257	0.00245
regulation of intracellular signal transduction (GO:1902531)	363	248	115.72	+	2.14	8.04e-20	3.43e-18
positive regulation of cell size (GO:0045793)	41	28	13.07	+	2.14	0.00273	0.019
small GTPase mediated signal transduction (GO:0007264)	104	71	33.15	+	2.14	1.86e-06	2.71e-05
anatomical structure homeostasis (GO:0060249)	85	58	27.1	+	2.14	1.31e-05	0.000161
regulation of cell size (GO:0008361)	107	73	34.11	+	2.14	1.09e-06	1.64e-05
endoplasmic reticulum organization (GO:0007029)	44	30	14.03	+	2.14	0.00165	0.0125
regulation of cellular component organization (GO:0051128)	718	489	228.89	+	2.14	1.51e-38	1.66e-36
apical junction assembly (GO:0043297)	47	32	14.98	+	2.14	0.00137	0.0106
intracellular mRNA localization involved in pattern specification process (GO:0060810)	47	32	14.98	+	2.14	0.00137	0.0106
negative regulation of macromolecule biosynthetic process (GO:0010558)	391	266	124.65	+	2.13	5.01e-21	2.31e-19
multicellular organismal-level homeostasis (GO:0048871)	125	85	39.85	+	2.13	1.51e-07	2.56e-06
positive regulation of protein modification process (GO:0031401)	75	51	23.91	+	2.13	5.75e-05	0.000638
synaptic vesicle exocytosis (GO:0016079)	53	36	16.9	+	2.13	0.000694	0.00586
neural precursor cell proliferation (GO:0061351)	53	36	16.9	+	2.13	0.000694	0.00585
neuroblast proliferation (GO:0007405)	53	36	16.9	+	2.13	0.000694	0.00585
regulation of protein kinase activity (GO:0045859)	56	38	17.85	+	2.13	0.000606	0.0052
cell-cell junction assembly (GO:0007043)	62	42	19.76	+	2.12	0.000306	0.00285
negative regulation of cellular process (GO:0048523)	1180	799	376.17	+	2.12	1.95e-64	6.17e-62
positive regulation of intracellular signal transduction (GO:1902533)	192	130	61.21	+	2.12	1.06e-10	2.51e-09
pattern recognition receptor signaling pathway (GO:0002221)	34	23	10.84	+	2.12	0.00761	0.0453
positive regulation of stress-activated MAPK cascade (GO:0032874)	34	23	10.84	+	2.12	0.00761	0.0453
organelle disassembly (GO:1903008)	34	23	10.84	+	2.12	0.00761	0.0452
cuticle development involved in chitin-based cuticle molting cycle (GO:0042337)	34	23	10.84	+	2.12	0.00761	0.0452
regulation of carbohydrate metabolic process (GO:0006109)	34	23	10.84	+	2.12	0.00761	0.0452
innate immune response-activating signaling pathway (GO:0002758)	34	23	10.84	+	2.12	0.00761	0.0451
immune response-activating signaling pathway (GO:0002757)	34	23	10.84	+	2.12	0.00761	0.0451
positive regulation of stress-activated protein kinase signaling cascade (GO:0070304)	34	23	10.84	+	2.12	0.00761	0.0451
regulation of response to stimulus (GO:0048583)	984	665	313.69	+	2.12	1.46e-52	3.35e-50
regulation of protein modification by small protein conjugation or removal (GO:1903320)	37	25	11.8	+	2.12	0.00451	0.0295
centrosome duplication (GO:0051298)	37	25	11.8	+	2.12	0.00451	0.0295
meiosis I cell cycle process (GO:0061982)	111	75	35.39	+	2.12	1.05e-06	1.59e-05
negative regulation of response to external stimulus (GO:0032102)	80	54	25.5	+	2.12	4.03e-05	0.000459
anterior/posterior axis specification (GO:0009948)	126	85	40.17	+	2.12	2.41e-07	3.98e-06
regulation of cellular component size (GO:0032535)	169	114	53.88	+	2.12	1.68e-09	3.53e-08
egg chorion assembly (GO:0007306)	86	58	27.42	+	2.12	2.06e-05	0.000247
positive regulation of mRNA metabolic process (GO:1903313)	43	29	13.71	+	2.12	0.00227	0.0162
meiotic cytokinesis (GO:0033206)	43	29	13.71	+	2.12	0.00227	0.0162
exocytic process (GO:0140029)	43	29	13.71	+	2.12	0.00227	0.0162
gamete generation (GO:0007276)	870	586	277.35	+	2.11	1.43e-45	2.47e-43
regulation of catabolic process (GO:0009894)	291	196	92.77	+	2.11	2.07e-15	6.87e-14
negative regulation of protein modification process (GO:0031400)	52	35	16.58	+	2.11	0.000954	0.00774
regulation of actin polymerization or depolymerization (GO:0008064)	58	39	18.49	+	2.11	0.000483	0.00423
meiotic cell cycle process (GO:1903046)	198	133	63.12	+	2.11	8.31e-11	1.99e-09
negative regulation of cellular biosynthetic process (GO:0031327)	405	272	129.11	+	2.11	7.58e-21	3.43e-19
oocyte anterior/posterior axis specification (GO:0007314)	73	49	23.27	+	2.11	0.000108	0.00115
maternal determination of anterior/posterior axis, embryo (GO:0008358)	76	51	24.23	+	2.1	6.41e-05	0.0007
mesoderm development (GO:0007498)	97	65	30.92	+	2.1	7.37e-06	9.4e-05
regulation of transferase activity (GO:0051338)	100	67	31.88	+	2.1	4.48e-06	5.96e-05
multicellular organism development (GO:0007275)	2065	1383	658.3	+	2.1	7.09e-120	5.39e-117
regulation of phosphorylation (GO:0042325)	127	85	40.49	+	2.1	2.65e-07	4.36e-06
regulation of vesicle-mediated transport (GO:0060627)	142	95	45.27	+	2.1	6.07e-08	1.08e-06
cellular component assembly involved in morphogenesis (GO:0010927)	148	99	47.18	+	2.1	3.12e-08	5.76e-07
negative regulation of RNA biosynthetic process (GO:1902679)	314	210	100.1	+	2.1	2.95e-16	1.02e-14
negative regulation of DNA-templated transcription (GO:0045892)	314	210	100.1	+	2.1	2.95e-16	1.02e-14
negative regulation of biosynthetic process (GO:0009890)	412	275	131.34	+	2.09	6.54e-21	2.98e-19
sperm individualization (GO:0007291)	57	38	18.17	+	2.09	0.000662	0.00561
Ras protein signal transduction (GO:0007265)	84	56	26.78	+	2.09	3.85e-05	0.000441
regulation of pattern recognition receptor signaling pathway (GO:0062207)	51	34	16.26	+	2.09	0.00131	0.0102
negative regulation of protein metabolic process (GO:0051248)	174	116	55.47	+	2.09	1.81e-09	3.77e-08
vesicle-mediated transport in synapse (GO:0099003)	99	66	31.56	+	2.09	6.07e-06	7.83e-05
negative regulation of RNA metabolic process (GO:0051253)	335	223	106.79	+	2.09	4.99e-17	1.79e-15
regulation of cell cycle (GO:0051726)	290	193	92.45	+	2.09	9.29e-15	2.97e-13
cell junction organization (GO:0034330)	253	168	80.65	+	2.08	4.93e-13	1.43e-11
cellularization (GO:0007349)	113	75	36.02	+	2.08	1.85e-06	2.7e-05
synaptic vesicle cycle (GO:0099504)	98	65	31.24	+	2.08	8.23e-06	0.000104
multicellular organismal reproductive process (GO:0048609)	893	592	284.68	+	2.08	1.55e-44	2.51e-42
response to hormone (GO:0009725)	83	55	26.46	+	2.08	5.26e-05	0.00059
male meiotic nuclear division (GO:0007140)	74	49	23.59	+	2.08	0.000119	0.00124
negative regulation of defense response (GO:0031348)	71	47	22.63	+	2.08	0.000204	0.002
negative regulation of organelle organization (GO:0010639)	68	45	21.68	+	2.08	0.000233	0.00224
circadian behavior (GO:0048512)	68	45	21.68	+	2.08	0.000233	0.00224
negative regulation of programmed cell death (GO:0043069)	127	84	40.49	+	2.07	4.06e-07	6.49e-06
regulation of signaling (GO:0023051)	912	603	290.74	+	2.07	4.07e-45	6.73e-43
negative regulation of cellular metabolic process (GO:0031324)	537	355	171.19	+	2.07	3.04e-26	1.76e-24
regulation of actin filament length (GO:0030832)	59	39	18.81	+	2.07	0.000551	0.00477
regulated exocytosis (GO:0045055)	59	39	18.81	+	2.07	0.000551	0.00477
negative regulation of transcription by RNA polymerase II (GO:0000122)	221	146	70.45	+	2.07	2.51e-11	6.39e-10
embryonic axis specification (GO:0000578)	109	72	34.75	+	2.07	2.95e-06	4.1e-05
regulation of cell communication (GO:0010646)	916	605	292.01	+	2.07	3.74e-45	6.32e-43
anterior/posterior axis specification, embryo (GO:0008595)	106	70	33.79	+	2.07	4.89e-06	6.43e-05
regulation of TOR signaling (GO:0032006)	53	35	16.9	+	2.07	0.00108	0.00863
tripartite regional subdivision (GO:0007351)	106	70	33.79	+	2.07	4.89e-06	6.42e-05
meiotic cell cycle (GO:0051321)	209	138	66.63	+	2.07	9.52e-11	2.27e-09
adult behavior (GO:0030534)	153	101	48.77	+	2.07	3.24e-08	5.94e-07
positive regulation of cellular catabolic process (GO:0031331)	100	66	31.88	+	2.07	9.55e-06	0.00012
regulation of peptidoglycan recognition protein signaling pathway (GO:0061058)	50	33	15.94	+	2.07	0.0018	0.0133
regulation of behavior (GO:0050795)	97	64	30.92	+	2.07	1.11e-05	0.000138
cell division (GO:0051301)	238	157	75.87	+	2.07	4.61e-12	1.27e-10
intracellular mRNA localization involved in anterior/posterior axis specification (GO:0060811)	44	29	14.03	+	2.07	0.00359	0.0241
feeding behavior (GO:0007631)	41	27	13.07	+	2.07	0.00426	0.0281
process utilizing autophagic mechanism (GO:0061919)	114	75	36.34	+	2.06	2.06e-06	2.99e-05
autophagy (GO:0006914)	114	75	36.34	+	2.06	2.06e-06	2.98e-05
regulation of small molecule metabolic process (GO:0062012)	38	25	12.11	+	2.06	0.00722	0.0435
snRNA metabolic process (GO:0016073)	38	25	12.11	+	2.06	0.00722	0.0434
positive regulation of mRNA catabolic process (GO:0061014)	38	25	12.11	+	2.06	0.00722	0.0434
plasma membrane bounded cell projection organization (GO:0120036)	631	415	201.16	+	2.06	2.4e-30	1.57e-28
cell projection organization (GO:0030030)	642	422	204.66	+	2.06	7.95e-31	5.35e-29
negative regulation of nucleobase-containing compound metabolic process (GO:0045934)	356	234	113.49	+	2.06	2.63e-17	9.56e-16
regulation of G protein-coupled receptor signaling pathway (GO:0008277)	35	23	11.16	+	2.06	0.00855	0.05
rhythmic behavior (GO:0007622)	70	46	22.32	+	2.06	0.000195	0.00194
positive regulation of MAPK cascade (GO:0043410)	67	44	21.36	+	2.06	0.000318	0.00294
positive regulation of protein metabolic process (GO:0051247)	221	145	70.45	+	2.06	3.8e-11	9.42e-10
locomotor rhythm (GO:0045475)	61	40	19.45	+	2.06	0.000626	0.00534
chromosome organization (GO:0051276)	264	173	84.16	+	2.06	5.49e-13	1.59e-11
regulation of actin filament polymerization (GO:0030833)	55	36	17.53	+	2.05	0.00124	0.00974
establishment of organelle localization (GO:0051656)	165	108	52.6	+	2.05	1.32e-08	2.55e-07
regulation of kinase activity (GO:0043549)	81	53	25.82	+	2.05	9.79e-05	0.00104
extracellular structure organization (GO:0043062)	78	51	24.87	+	2.05	0.000112	0.00118
somatic muscle development (GO:0007525)	78	51	24.87	+	2.05	0.000112	0.00118
macroautophagy (GO:0016236)	75	49	23.91	+	2.05	0.000135	0.0014
regulation of cell cycle process (GO:0010564)	199	130	63.44	+	2.05	6.26e-10	1.36e-08
negative regulation of nitrogen compound metabolic process (GO:0051172)	530	346	168.96	+	2.05	6.24e-25	3.36e-23
external encapsulating structure organization (GO:0045229)	144	94	45.91	+	2.05	1.56e-07	2.63e-06
regulation of secretion by cell (GO:1903530)	95	62	30.29	+	2.05	2.04e-05	0.000246
positive regulation of cellular process (GO:0048522)	1516	989	483.29	+	2.05	1.33e-75	5.04e-73
negative regulation of response to biotic stimulus (GO:0002832)	69	45	22	+	2.05	0.000263	0.0025
negative regulation of biological process (GO:0048519)	1449	945	461.93	+	2.05	8.34e-72	3.02e-69
regulation of mRNA stability (GO:0043488)	46	30	14.66	+	2.05	0.00292	0.0202
meiotic nuclear division (GO:0140013)	158	103	50.37	+	2.04	3.43e-08	6.24e-07
regulation of response to stress (GO:0080134)	336	219	107.11	+	2.04	5.49e-16	1.87e-14
protein phosphorylation (GO:0006468)	244	159	77.78	+	2.04	7.45e-12	1.99e-10
cellular response to insulin stimulus (GO:0032869)	43	28	13.71	+	2.04	0.00493	0.0317
determination of adult lifespan (GO:0008340)	172	112	54.83	+	2.04	1.03e-08	2e-07
positive regulation of transport (GO:0051050)	163	106	51.96	+	2.04	2.38e-08	4.44e-07
protein localization to extracellular region (GO:0071692)	60	39	19.13	+	2.04	0.000853	0.00706
regulation of localization (GO:0032879)	445	289	141.86	+	2.04	1.3e-20	5.85e-19
response to oxygen levels (GO:0070482)	77	50	24.55	+	2.04	0.000152	0.00156
anatomical structure development (GO:0048856)	2511	1629	800.48	+	2.04	4.7e-138	7.14e-135
regulation of neurotransmitter levels (GO:0001505)	108	70	34.43	+	2.03	8.52e-06	0.000108
cell cycle (GO:0007049)	610	395	194.46	+	2.03	8.04e-28	4.97e-26
response to starvation (GO:0042594)	156	101	49.73	+	2.03	6.18e-08	1.1e-06
regulation of cytoskeleton organization (GO:0051493)	167	108	53.24	+	2.03	2.22e-08	4.19e-07
nuclear chromosome segregation (GO:0098813)	147	95	46.86	+	2.03	1.98e-07	3.3e-06
positive regulation of biological process (GO:0048518)	1743	1126	555.65	+	2.03	3.61e-86	1.53e-83
positive regulation of cell growth (GO:0030307)	48	31	15.3	+	2.03	0.00337	0.0229
translation (GO:0006412)	304	196	96.91	+	2.02	4.29e-14	1.3e-12
positive regulation of protein phosphorylation (GO:0001934)	45	29	14.35	+	2.02	0.00398	0.0265
cellular response to peptide hormone stimulus (GO:0071375)	45	29	14.35	+	2.02	0.00398	0.0265
regulation of multicellular organism growth (GO:0040014)	45	29	14.35	+	2.02	0.00398	0.0265
cellular response to peptide (GO:1901653)	45	29	14.35	+	2.02	0.00398	0.0264
developmental process (GO:0032502)	2643	1703	842.56	+	2.02	2.8e-144	5.32e-141
cell cycle process (GO:0022402)	519	334	165.45	+	2.02	2.69e-23	1.37e-21
synapse organization (GO:0050808)	185	119	58.98	+	2.02	6.27e-09	1.25e-07
sister chromatid segregation (GO:0000819)	84	54	26.78	+	2.02	8.69e-05	0.000928
regulation of response to external stimulus (GO:0032101)	277	178	88.3	+	2.02	1.04e-12	2.97e-11
positive regulation of gene expression (GO:0010628)	207	133	65.99	+	2.02	7.99e-10	1.72e-08
nuclear division (GO:0000280)	232	149	73.96	+	2.01	6.25e-11	1.51e-09
regulation of transport (GO:0051049)	324	208	103.29	+	2.01	9.65e-15	3.07e-13
mitotic cell cycle (GO:0000278)	391	251	124.65	+	2.01	1.33e-17	4.89e-16
regulation of protein polymerization (GO:0032271)	67	43	21.36	+	2.01	0.000481	0.00422
pole plasm assembly (GO:0007315)	53	34	16.9	+	2.01	0.00231	0.0165
mitotic cell cycle process (GO:1903047)	265	170	84.48	+	2.01	2.83e-12	7.85e-11
neurotransmitter secretion (GO:0007269)	78	50	24.87	+	2.01	0.000169	0.00171
regulation of endopeptidase activity (GO:0052548)	39	25	12.43	+	2.01	0.00798	0.0469
negative regulation of apoptotic process (GO:0043066)	117	75	37.3	+	2.01	3.94e-06	5.34e-05
signal release from synapse (GO:0099643)	78	50	24.87	+	2.01	0.000169	0.00171
regulation of intracellular transport (GO:0032386)	64	41	20.4	+	2.01	0.000798	0.00665
mitotic nuclear division (GO:0140014)	89	57	28.37	+	2.01	6e-05	0.000664
organelle localization (GO:0051640)	228	146	72.68	+	2.01	1.37e-10	3.21e-09
regulation of secretion (GO:0051046)	100	64	31.88	+	2.01	2.14e-05	0.000257
regulation of antimicrobial peptide production (GO:0002784)	75	48	23.91	+	2.01	0.000279	0.00262
regulation of immune system process (GO:0002682)	261	167	83.2	+	2.01	6.14e-12	1.66e-10
locomotory behavior (GO:0007626)	172	110	54.83	+	2.01	3.19e-08	5.87e-07
establishment of vesicle localization (GO:0051650)	61	39	19.45	+	2.01	0.000945	0.00769
mitotic sister chromatid segregation (GO:0000070)	83	53	26.46	+	2	0.000117	0.00122
positive regulation of phosphorylation (GO:0042327)	69	44	22	+	2	0.000549	0.00476
regulation of translation (GO:0006417)	160	102	51.01	+	2	1.21e-07	2.08e-06
regulation of Ras protein signal transduction (GO:0046578)	80	51	25.5	+	2	0.000192	0.00192
epigenetic regulation of gene expression (GO:0040029)	124	79	39.53	+	2	3.05e-06	4.22e-05
organelle fission (GO:0048285)	245	156	78.1	+	2	3.69e-11	9.17e-10
regulation of immune effector process (GO:0002697)	77	49	24.55	+	2	0.000228	0.00222
DNA biosynthetic process (GO:0071897)	44	28	14.03	+	2	0.00543	0.0342
peptide biosynthetic process (GO:0043043)	310	197	98.82	+	1.99	9.87e-14	2.96e-12
regulation of cellular catabolic process (GO:0031329)	192	122	61.21	+	1.99	7.36e-09	1.45e-07
regulation of protein-containing complex assembly (GO:0043254)	96	61	30.6	+	1.99	4.69e-05	0.00053
negative regulation of metabolic process (GO:0009892)	775	492	247.06	+	1.99	2.34e-33	1.89e-31
regulation of proteolysis (GO:0030162)	156	99	49.73	+	1.99	1.86e-07	3.11e-06
chromosome segregation (GO:0007059)	186	118	59.29	+	1.99	1.43e-08	2.74e-07
cytoplasm organization (GO:0007028)	60	38	19.13	+	1.99	0.00128	0.00993
negative regulation of macromolecule metabolic process (GO:0010605)	717	454	228.57	+	1.99	1.58e-30	1.04e-28
negative regulation of gene expression (GO:0010629)	340	215	108.39	+	1.98	1.04e-14	3.26e-13
response to nutrient levels (GO:0031667)	174	110	55.47	+	1.98	3.84e-08	6.96e-07
cytoskeleton-dependent intracellular transport (GO:0030705)	95	60	30.29	+	1.98	6.31e-05	0.000691
positive regulation of antimicrobial peptide production (GO:0002225)	57	36	18.17	+	1.98	0.00214	0.0155
meiotic chromosome segregation (GO:0045132)	76	48	24.23	+	1.98	0.000307	0.00285
positive regulation of production of molecular mediator of immune response (GO:0002702)	57	36	18.17	+	1.98	0.00214	0.0155
regulation of production of molecular mediator of immune response (GO:0002700)	76	48	24.23	+	1.98	0.000307	0.00284
positive regulation of immune effector process (GO:0002699)	57	36	18.17	+	1.98	0.00214	0.0155
regulation of humoral immune response (GO:0002920)	84	53	26.78	+	1.98	0.000179	0.0018
vesicle localization (GO:0051648)	65	41	20.72	+	1.98	0.000875	0.00718
response to extracellular stimulus (GO:0009991)	176	111	56.11	+	1.98	4.27e-08	7.74e-07
regulation of biological quality (GO:0065008)	958	604	305.4	+	1.98	1.32e-40	1.56e-38
negative regulation of cell cycle phase transition (GO:1901988)	73	46	23.27	+	1.98	0.00051	0.00446
regulation of antimicrobial humoral response (GO:0002759)	81	51	25.82	+	1.98	0.000211	0.00206
programmed cell death (GO:0012501)	162	102	51.64	+	1.98	1.43e-07	2.43e-06
regulation of organelle organization (GO:0033043)	339	213	108.07	+	1.97	2.08e-14	6.37e-13
protein secretion (GO:0009306)	51	32	16.26	+	1.97	0.00427	0.0281
organelle membrane fusion (GO:0090174)	59	37	18.81	+	1.97	0.00172	0.0129
negative regulation of cell cycle process (GO:0010948)	83	52	26.46	+	1.97	0.000241	0.0023
phosphorylation (GO:0016310)	273	171	87.03	+	1.96	1.05e-11	2.75e-10
reproductive process (GO:0022414)	1203	753	383.5	+	1.96	1.58e-50	3.24e-48
regulation of protein metabolic process (GO:0051246)	483	302	153.98	+	1.96	1.01e-19	4.26e-18
negative regulation of phosphorus metabolic process (GO:0010563)	48	30	15.3	+	1.96	0.00501	0.032
negative regulation of phosphate metabolic process (GO:0045936)	48	30	15.3	+	1.96	0.00501	0.032
regulation of small GTPase mediated signal transduction (GO:0051056)	88	55	28.05	+	1.96	0.000166	0.00168
organelle fusion (GO:0048284)	72	45	22.95	+	1.96	0.000688	0.00582
establishment of protein localization to extracellular region (GO:0035592)	56	35	17.85	+	1.96	0.0029	0.0201
spindle organization (GO:0007051)	128	80	40.81	+	1.96	4.15e-06	5.56e-05
cellular response to endogenous stimulus (GO:0071495)	152	95	48.46	+	1.96	6e-07	9.34e-06
cellular response to starvation (GO:0009267)	85	53	27.1	+	1.96	0.000194	0.00194
membrane fusion (GO:0061025)	61	38	19.45	+	1.95	0.00198	0.0145
regulation of peptidase activity (GO:0052547)	45	28	14.35	+	1.95	0.00853	0.0499
signal release (GO:0023061)	82	51	26.14	+	1.95	0.000324	0.00299
negative regulation of mitotic cell cycle (GO:0045930)	66	41	21.04	+	1.95	0.00135	0.0105
secretion by cell (GO:0032940)	161	100	51.33	+	1.95	3.83e-07	6.15e-06
positive regulation of macromolecule metabolic process (GO:0010604)	828	514	263.96	+	1.95	4.51e-33	3.54e-31
positive regulation of humoral immune response (GO:0002922)	58	36	18.49	+	1.95	0.00232	0.0166
positive regulation of antimicrobial humoral response (GO:0002760)	58	36	18.49	+	1.95	0.00232	0.0165
regulation of immune response (GO:0050776)	208	129	66.31	+	1.95	7.68e-09	1.51e-07
synaptic target recognition (GO:0008039)	50	31	15.94	+	1.94	0.00578	0.0359
positive regulation of RNA metabolic process (GO:0051254)	489	303	155.89	+	1.94	2.19e-19	9.16e-18
regulation of innate immune response (GO:0045088)	155	96	49.41	+	1.94	7.41e-07	1.14e-05
regulation of amide metabolic process (GO:0034248)	210	130	66.95	+	1.94	6.2e-09	1.24e-07
positive regulation of metabolic process (GO:0009893)	916	567	292.01	+	1.94	2.27e-36	2.1e-34
transport along microtubule (GO:0010970)	81	50	25.82	+	1.94	0.000435	0.00388
positive regulation of phosphorus metabolic process (GO:0010562)	81	50	25.82	+	1.94	0.000435	0.00387
positive regulation of phosphate metabolic process (GO:0045937)	81	50	25.82	+	1.94	0.000435	0.00387
endomembrane system organization (GO:0010256)	201	124	64.08	+	1.94	1.98e-08	3.76e-07
regulation of defense response (GO:0031347)	214	132	68.22	+	1.93	5.69e-09	1.15e-07
positive regulation of nitrogen compound metabolic process (GO:0051173)	751	463	239.41	+	1.93	3.42e-29	2.22e-27
microtubule cytoskeleton organization involved in mitosis (GO:1902850)	91	56	29.01	+	1.93	0.000205	0.00201
cellular response to nutrient levels (GO:0031669)	91	56	29.01	+	1.93	0.000205	0.00201
intracellular signal transduction (GO:0035556)	390	240	124.33	+	1.93	2.94e-15	9.55e-14
wound healing (GO:0042060)	78	48	24.87	+	1.93	0.000507	0.00444
regulation of RNA splicing (GO:0043484)	109	67	34.75	+	1.93	3.99e-05	0.000456
microtubule-based transport (GO:0099111)	83	51	26.46	+	1.93	0.000347	0.00318
positive regulation of nucleobase-containing compound metabolic process (GO:0045935)	521	320	166.09	+	1.93	5.06e-20	2.2e-18
positive regulation of RNA biosynthetic process (GO:1902680)	438	269	139.63	+	1.93	5.79e-17	2.06e-15
positive regulation of DNA-templated transcription (GO:0045893)	438	269	139.63	+	1.93	5.79e-17	2.06e-15
vesicle fusion (GO:0006906)	57	35	18.17	+	1.93	0.00312	0.0213
cytoskeleton organization (GO:0007010)	588	361	187.45	+	1.93	1.76e-22	8.51e-21
cellular response to external stimulus (GO:0071496)	101	62	32.2	+	1.93	9.69e-05	0.00103
cytosolic transport (GO:0016482)	62	38	19.76	+	1.92	0.00213	0.0154
extracellular matrix organization (GO:0030198)	62	38	19.76	+	1.92	0.00213	0.0154
cellular response to extracellular stimulus (GO:0031668)	93	57	29.65	+	1.92	0.000164	0.00167
regulation of protein modification process (GO:0031399)	173	106	55.15	+	1.92	2.16e-07	3.59e-06
positive regulation of transcription by RNA polymerase II (GO:0045944)	343	210	109.35	+	1.92	2.27e-13	6.67e-12
post-transcriptional regulation of gene expression (GO:0010608)	206	126	65.67	+	1.92	1.93e-08	3.68e-07
exocytosis (GO:0006887)	90	55	28.69	+	1.92	0.000198	0.00197
positive regulation of response to external stimulus (GO:0032103)	144	88	45.91	+	1.92	2.94e-06	4.1e-05
chromatin remodeling (GO:0006338)	221	135	70.45	+	1.92	6.33e-09	1.26e-07
response to endogenous stimulus (GO:0009719)	159	97	50.69	+	1.91	9.64e-07	1.47e-05
response to oxygen-containing compound (GO:1901700)	320	195	102.01	+	1.91	2.4e-12	6.7e-11
peptide metabolic process (GO:0006518)	358	218	114.13	+	1.91	1.46e-13	4.32e-12
heterochromatin organization (GO:0070828)	92	56	29.33	+	1.91	0.000218	0.00213
positive regulation of immune system process (GO:0002684)	138	84	43.99	+	1.91	5.66e-06	7.32e-05
positive regulation of macromolecule biosynthetic process (GO:0010557)	488	297	155.57	+	1.91	3.54e-18	1.33e-16
multicellular organism reproduction (GO:0032504)	1098	668	350.03	+	1.91	2.38e-41	3.18e-39
regulation of response to biotic stimulus (GO:0002831)	209	127	66.63	+	1.91	2.34e-08	4.39e-07
RNA-mediated gene silencing (GO:0031047)	79	48	25.18	+	1.91	0.00056	0.00484
negative regulation of immune response (GO:0050777)	56	34	17.85	+	1.9	0.00419	0.0276
positive regulation of innate immune response (GO:0045089)	89	54	28.37	+	1.9	0.000263	0.0025
positive regulation of cellular metabolic process (GO:0031325)	722	438	230.17	+	1.9	1.56e-26	9.1e-25
regulation of DNA metabolic process (GO:0051052)	66	40	21.04	+	1.9	0.00194	0.0142
RNA localization (GO:0006403)	152	92	48.46	+	1.9	2.46e-06	3.52e-05
adult locomotory behavior (GO:0008344)	81	49	25.82	+	1.9	0.000618	0.00528
regulation of defense response to bacterium (GO:1900424)	86	52	27.42	+	1.9	0.000423	0.00379
negative regulation of gene expression, epigenetic (GO:0045814)	91	55	29.01	+	1.9	0.00029	0.0027
response to insulin (GO:0032868)	48	29	15.3	+	1.9	0.00751	0.0448
transcription initiation at RNA polymerase II promoter (GO:0006367)	48	29	15.3	+	1.9	0.00751	0.0448
larval behavior (GO:0030537)	53	32	16.9	+	1.89	0.00508	0.0321
regulation of mRNA catabolic process (GO:0061013)	53	32	16.9	+	1.89	0.00508	0.0321
vesicle organization (GO:0016050)	121	73	38.57	+	1.89	3.05e-05	0.000357
regulation of mRNA metabolic process (GO:1903311)	156	94	49.73	+	1.89	2.24e-06	3.23e-05
export from cell (GO:0140352)	171	103	54.51	+	1.89	7.35e-07	1.13e-05
cellular component disassembly (GO:0022411)	108	65	34.43	+	1.89	7.7e-05	0.000834
secretion (GO:0046903)	173	104	55.15	+	1.89	5.97e-07	9.32e-06
protein-DNA complex organization (GO:0071824)	323	194	102.97	+	1.88	8.04e-12	2.14e-10
positive regulation of biosynthetic process (GO:0009891)	533	320	169.92	+	1.88	6.23e-19	2.51e-17
response to peptide (GO:1901652)	50	30	15.94	+	1.88	0.0083	0.0487
regulation of mRNA processing (GO:0050684)	105	63	33.47	+	1.88	0.000124	0.0013
response to peptide hormone (GO:0043434)	50	30	15.94	+	1.88	0.0083	0.0487
positive regulation of immune response (GO:0050778)	127	76	40.49	+	1.88	2.27e-05	0.000272
heterochromatin formation (GO:0031507)	87	52	27.73	+	1.87	0.000461	0.00407
sensory perception of sound (GO:0007605)	67	40	21.36	+	1.87	0.00212	0.0154
positive regulation of catalytic activity (GO:0043085)	181	108	57.7	+	1.87	4.92e-07	7.74e-06
positive regulation of cellular biosynthetic process (GO:0031328)	528	315	168.32	+	1.87	2.57e-18	9.8e-17
translational initiation (GO:0006413)	52	31	16.58	+	1.87	0.00679	0.0411
amide biosynthetic process (GO:0043604)	354	211	112.85	+	1.87	1.29e-12	3.63e-11
regulation of mRNA splicing, via spliceosome (GO:0048024)	94	56	29.97	+	1.87	0.00035	0.0032
negative regulation of cell cycle (GO:0045786)	94	56	29.97	+	1.87	0.00035	0.0032
response to external stimulus (GO:0009605)	939	559	299.34	+	1.87	1.99e-32	1.49e-30
positive regulation of hydrolase activity (GO:0051345)	106	63	33.79	+	1.86	0.000134	0.0014
positive regulation of defense response (GO:0031349)	133	79	42.4	+	1.86	2.3e-05	0.000274
vesicle-mediated transport to the plasma membrane (GO:0098876)	59	35	18.81	+	1.86	0.00508	0.0321
vacuole organization (GO:0007033)	54	32	17.21	+	1.86	0.0075	0.0448
mitotic spindle organization (GO:0007052)	71	42	22.63	+	1.86	0.00192	0.0141
molting cycle (GO:0042303)	83	49	26.46	+	1.85	0.000989	0.00802
molting cycle, chitin-based cuticle (GO:0007591)	83	49	26.46	+	1.85	0.000989	0.00801
behavior (GO:0007610)	539	318	171.83	+	1.85	4.94e-18	1.82e-16
cell death (GO:0008219)	175	103	55.79	+	1.85	1.34e-06	1.98e-05
cell communication (GO:0007154)	1271	746	405.18	+	1.84	1.77e-42	2.59e-40
signal transduction (GO:0007165)	1002	588	319.43	+	1.84	5.51e-33	4.23e-31
chromatin organization (GO:0006325)	285	167	90.86	+	1.84	9.63e-10	2.06e-08
signaling (GO:0023052)	1194	699	380.64	+	1.84	2.3e-39	2.65e-37
endocytosis (GO:0006897)	159	93	50.69	+	1.83	5.37e-06	6.98e-05
homeostatic process (GO:0042592)	448	262	142.82	+	1.83	1.26e-14	3.9e-13
positive regulation of response to biotic stimulus (GO:0002833)	130	76	41.44	+	1.83	3.88e-05	0.000444
DNA replication (GO:0006260)	101	59	32.2	+	1.83	0.000379	0.00344
response to radiation (GO:0009314)	173	101	55.15	+	1.83	2.29e-06	3.29e-05
immune system process (GO:0002376)	281	164	89.58	+	1.83	1.5e-09	3.16e-08
multicellular organismal process (GO:0032501)	3279	1909	1045.31	+	1.83	2.74e-132	2.31e-129
meiosis I (GO:0007127)	67	39	21.36	+	1.83	0.00413	0.0272
positive regulation of transferase activity (GO:0051347)	55	32	17.53	+	1.83	0.00812	0.0477
DNA-templated DNA replication (GO:0006261)	88	51	28.05	+	1.82	0.000952	0.00774
cell-cell signaling (GO:0007267)	302	175	96.27	+	1.82	6.71e-10	1.45e-08
response to wounding (GO:0009611)	107	62	34.11	+	1.82	0.000275	0.00259
cellular response to organic substance (GO:0071310)	213	123	67.9	+	1.81	3.04e-07	4.98e-06
RNA 3'-end processing (GO:0031123)	71	41	22.63	+	1.81	0.00371	0.0248
cytoskeleton-dependent cytokinesis (GO:0061640)	92	53	29.33	+	1.81	0.000855	0.00707
response to abiotic stimulus (GO:0009628)	415	239	132.3	+	1.81	7.3e-13	2.09e-11
protein localization to cell periphery (GO:1990778)	66	38	21.04	+	1.81	0.00545	0.0343
regulation of alternative mRNA splicing, via spliceosome (GO:0000381)	87	50	27.73	+	1.8	0.00125	0.0098
positive regulation of molecular function (GO:0044093)	228	131	72.68	+	1.8	1.39e-07	2.38e-06
cytokinesis (GO:0000910)	94	54	29.97	+	1.8	0.000955	0.00775
sexual reproduction (GO:0019953)	1149	657	366.29	+	1.79	1.58e-34	1.35e-32
non-membrane-bounded organelle assembly (GO:0140694)	210	120	66.95	+	1.79	6.71e-07	1.04e-05
microtubule cytoskeleton organization (GO:0000226)	350	200	111.58	+	1.79	9.66e-11	2.29e-09
nucleobase-containing compound transport (GO:0015931)	112	64	35.7	+	1.79	0.000266	0.00253
cellular response to oxygen-containing compound (GO:1901701)	154	88	49.09	+	1.79	2.02e-05	0.000245
regulation of catalytic activity (GO:0050790)	301	172	95.96	+	1.79	2.27e-09	4.71e-08
regulation of cellular process (GO:0050794)	3553	2029	1132.66	+	1.79	2.78e-137	3.52e-134
regulation of macromolecule biosynthetic process (GO:0010556)	1262	720	402.31	+	1.79	8.01e-38	8.02e-36
Golgi organization (GO:0007030)	79	45	25.18	+	1.79	0.00298	0.0205
vesicle-mediated transport (GO:0016192)	489	278	155.89	+	1.78	2.19e-14	6.68e-13
cellular component organization (GO:0016043)	2634	1496	839.69	+	1.78	1.74e-88	8.26e-86
regulation of membrane potential (GO:0042391)	81	46	25.82	+	1.78	0.0024	0.017
regulation of primary metabolic process (GO:0080090)	1784	1012	568.72	+	1.78	1.46e-54	3.57e-52
regulation of phosphate metabolic process (GO:0019220)	171	97	54.51	+	1.78	1e-05	0.000125
regulation of phosphorus metabolic process (GO:0051174)	171	97	54.51	+	1.78	1e-05	0.000125
regulation of transcription by RNA polymerase II (GO:0006357)	872	494	277.99	+	1.78	5.37e-25	2.92e-23
response to light stimulus (GO:0009416)	143	81	45.59	+	1.78	5.54e-05	0.000619
sensory perception of mechanical stimulus (GO:0050954)	83	47	26.46	+	1.78	0.00198	0.0145
regulation of macromolecule metabolic process (GO:0060255)	1970	1115	628.02	+	1.78	9.9e-61	2.79e-58
regulation of molecular function (GO:0065009)	380	215	121.14	+	1.77	3.57e-11	8.89e-10
transcription by RNA polymerase II (GO:0006366)	99	56	31.56	+	1.77	0.000896	0.00732
regulation of nitrogen compound metabolic process (GO:0051171)	1755	992	559.48	+	1.77	1.05e-52	2.49e-50
regulation of metabolic process (GO:0019222)	2142	1210	682.85	+	1.77	1.29e-66	4.26e-64
regulation of biosynthetic process (GO:0009889)	1328	750	423.35	+	1.77	1.82e-38	1.98e-36
regulation of biological process (GO:0050789)	3993	2254	1272.93	+	1.77	1.61e-156	4.08e-153
regulation of cellular biosynthetic process (GO:0031326)	1310	739	417.62	+	1.77	1.1e-37	1.09e-35
olfactory behavior (GO:0042048)	71	40	22.63	+	1.77	0.00516	0.0325
regulation of gene expression (GO:0010468)	1626	916	518.35	+	1.77	1.32e-47	2.45e-45
regulation of RNA biosynthetic process (GO:2001141)	1099	619	350.35	+	1.77	5.58e-31	3.89e-29
regulation of DNA-templated transcription (GO:0006355)	1099	619	350.35	+	1.77	5.58e-31	3.85e-29
cellular macromolecule localization (GO:0070727)	709	399	226.02	+	1.77	7.99e-20	3.43e-18
pigmentation (GO:0043473)	73	41	23.27	+	1.76	0.00572	0.0356
cellular component organization or biogenesis (GO:0071840)	2801	1573	892.93	+	1.76	1.89e-91	9.58e-89
regulation of nucleobase-containing compound metabolic process (GO:0019219)	1326	744	422.72	+	1.76	2.34e-37	2.25e-35
regulation of RNA metabolic process (GO:0051252)	1264	709	402.95	+	1.76	1.91e-35	1.71e-33
regulation of cellular metabolic process (GO:0031323)	1757	985	560.11	+	1.76	4.04e-51	9.03e-49
import into cell (GO:0098657)	207	116	65.99	+	1.76	2e-06	2.91e-05
response to organic substance (GO:0010033)	468	262	149.19	+	1.76	4.52e-13	1.32e-11
trans-synaptic signaling (GO:0099537)	227	127	72.37	+	1.75	6.29e-07	9.77e-06
chemical synaptic transmission (GO:0007268)	220	123	70.13	+	1.75	1.1e-06	1.64e-05
anterograde trans-synaptic signaling (GO:0098916)	220	123	70.13	+	1.75	1.1e-06	1.64e-05
male gamete generation (GO:0048232)	314	175	100.1	+	1.75	5.83e-09	1.17e-07
cellular response to stimulus (GO:0051716)	1522	848	485.2	+	1.75	2.75e-42	3.94e-40
regulation of microtubule-based process (GO:0032886)	70	39	22.32	+	1.75	0.00674	0.0409
macromolecule biosynthetic process (GO:0009059)	721	401	229.85	+	1.74	3.46e-19	1.43e-17
positive regulation of amide metabolic process (GO:0034250)	81	45	25.82	+	1.74	0.00336	0.0228
apoptotic process (GO:0006915)	99	55	31.56	+	1.74	0.00124	0.00976
biological regulation (GO:0065007)	4254	2363	1356.13	+	1.74	1.49e-161	5.65e-158
spermatogenesis (GO:0007283)	272	151	86.71	+	1.74	7.63e-08	1.34e-06
synaptic signaling (GO:0099536)	236	131	75.23	+	1.74	6.99e-07	1.08e-05
cellular localization (GO:0051641)	1096	608	349.39	+	1.74	4.44e-29	2.83e-27
reproduction (GO:0000003)	1428	792	455.23	+	1.74	1.22e-38	1.38e-36
lipid homeostasis (GO:0055088)	85	47	27.1	+	1.73	0.00298	0.0205
phosphatidylinositol metabolic process (GO:0046488)	85	47	27.1	+	1.73	0.00298	0.0205
negative regulation of molecular function (GO:0044092)	76	42	24.23	+	1.73	0.00493	0.0317
protein localization (GO:0008104)	669	369	213.27	+	1.73	2.77e-17	1e-15
response to oxidative stress (GO:0006979)	136	75	43.36	+	1.73	0.000186	0.00187
amide metabolic process (GO:0043603)	457	252	145.69	+	1.73	5.5e-12	1.5e-10
endosomal transport (GO:0016197)	120	66	38.25	+	1.73	0.000532	0.00463
organelle organization (GO:0006996)	1565	857	498.91	+	1.72	1.31e-40	1.58e-38
DNA repair (GO:0006281)	183	100	58.34	+	1.71	2.39e-05	0.000283
cellular nitrogen compound biosynthetic process (GO:0044271)	732	400	233.35	+	1.71	3.47e-18	1.31e-16
neurotransmitter transport (GO:0006836)	108	59	34.43	+	1.71	0.00138	0.0106
DNA metabolic process (GO:0006259)	306	167	97.55	+	1.71	4.33e-08	7.82e-07
glycerolipid biosynthetic process (GO:0045017)	99	54	31.56	+	1.71	0.00226	0.0162
cellular response to chemical stimulus (GO:0070887)	341	186	108.71	+	1.71	6.06e-09	1.21e-07
phospholipid biosynthetic process (GO:0008654)	101	55	32.2	+	1.71	0.00184	0.0136
RNA transport (GO:0050658)	92	50	29.33	+	1.7	0.00302	0.0207
nucleic acid transport (GO:0050657)	92	50	29.33	+	1.7	0.00302	0.0207
establishment of RNA localization (GO:0051236)	94	51	29.97	+	1.7	0.00328	0.0223
cellular response to stress (GO:0033554)	563	305	179.48	+	1.7	1.04e-13	3.09e-12
nuclear transport (GO:0051169)	120	65	38.25	+	1.7	0.000729	0.00612
nucleocytoplasmic transport (GO:0006913)	120	65	38.25	+	1.7	0.000729	0.00612
nuclear export (GO:0051168)	85	46	27.1	+	1.7	0.00539	0.034
protein dephosphorylation (GO:0006470)	98	53	31.24	+	1.7	0.00291	0.0201
DNA-templated transcription (GO:0006351)	152	82	48.46	+	1.69	0.000206	0.00202
establishment of localization in cell (GO:0051649)	811	436	258.54	+	1.69	7.94e-19	3.15e-17
double-strand break repair (GO:0006302)	95	51	30.29	+	1.68	0.00343	0.0232
response to chemical (GO:0042221)	1066	572	339.83	+	1.68	1.12e-24	5.98e-23
glycerophospholipid biosynthetic process (GO:0046474)	86	46	27.42	+	1.68	0.00566	0.0353
Golgi vesicle transport (GO:0048193)	148	79	47.18	+	1.67	0.000309	0.00286
macromolecule localization (GO:0033036)	872	465	277.99	+	1.67	1.48e-19	6.23e-18
DNA damage response (GO:0006974)	242	129	77.15	+	1.67	3.82e-06	5.21e-05
RNA biosynthetic process (GO:0032774)	154	82	49.09	+	1.67	0.000227	0.00221
histone modification (GO:0016570)	94	50	29.97	+	1.67	0.0044	0.0289
cellular component assembly (GO:0022607)	1032	548	328.99	+	1.67	8.03e-23	4.01e-21
modification-dependent protein catabolic process (GO:0019941)	309	164	98.51	+	1.66	2.03e-07	3.38e-06
mitochondrial translation (GO:0032543)	100	53	31.88	+	1.66	0.00322	0.022
modification-dependent macromolecule catabolic process (GO:0043632)	317	168	101.06	+	1.66	1.58e-07	2.66e-06
ubiquitin-dependent protein catabolic process (GO:0006511)	304	161	96.91	+	1.66	2.91e-07	4.78e-06
RNA catabolic process (GO:0006401)	87	46	27.73	+	1.66	0.00786	0.0464
intracellular transport (GO:0046907)	686	362	218.69	+	1.66	7.7e-15	2.47e-13
microtubule-based process (GO:0007017)	476	251	151.74	+	1.65	1.55e-10	3.63e-09
protein-containing complex organization (GO:0043933)	727	383	231.76	+	1.65	1.26e-15	4.22e-14
cellular biosynthetic process (GO:0044249)	1052	554	335.37	+	1.65	1.7e-22	8.27e-21
mRNA metabolic process (GO:0016071)	344	181	109.66	+	1.65	8.44e-08	1.47e-06
response to stimulus (GO:0050896)	2567	1350	818.33	+	1.65	3.35e-61	9.79e-59
cellular homeostasis (GO:0019725)	213	112	67.9	+	1.65	2.62e-05	0.000309
proteolysis involved in protein catabolic process (GO:0051603)	331	174	105.52	+	1.65	1.55e-07	2.62e-06
protein ubiquitination (GO:0016567)	202	106	64.4	+	1.65	5.14e-05	0.000578
cellular component biogenesis (GO:0044085)	1214	637	387.01	+	1.65	1.05e-25	5.92e-24
glycerolipid metabolic process (GO:0046486)	149	78	47.5	+	1.64	0.000559	0.00484
localization within membrane (GO:0051668)	201	105	64.08	+	1.64	6.49e-05	0.000707
innate immune response (GO:0045087)	113	59	36.02	+	1.64	0.00299	0.0205
protein catabolic process (GO:0030163)	343	179	109.35	+	1.64	1.4e-07	2.39e-06
regulation of GTPase activity (GO:0043087)	94	49	29.97	+	1.64	0.00596	0.0369
chemical homeostasis (GO:0048878)	269	140	85.75	+	1.63	3.58e-06	4.92e-05
modulation of chemical synaptic transmission (GO:0050804)	154	80	49.09	+	1.63	0.000516	0.0045
regulation of trans-synaptic signaling (GO:0099177)	154	80	49.09	+	1.63	0.000516	0.0045
mRNA processing (GO:0006397)	266	138	84.8	+	1.63	5.41e-06	7.01e-05
protein-RNA complex assembly (GO:0022618)	116	60	36.98	+	1.62	0.00334	0.0227
phosphorus metabolic process (GO:0006793)	787	407	250.89	+	1.62	1.49e-15	5e-14
protein-RNA complex organization (GO:0071826)	120	62	38.25	+	1.62	0.00294	0.0203
proteasome-mediated ubiquitin-dependent protein catabolic process (GO:0043161)	213	110	67.9	+	1.62	5.83e-05	0.000646
mitochondrial gene expression (GO:0140053)	124	64	39.53	+	1.62	0.00259	0.0182
establishment of protein localization (GO:0045184)	448	231	142.82	+	1.62	4.19e-09	8.57e-08
response to stress (GO:0006950)	1170	602	372.98	+	1.61	1.11e-22	5.46e-21
phosphate-containing compound metabolic process (GO:0006796)	780	401	248.66	+	1.61	4.56e-15	1.48e-13
protein modification by small protein conjugation or removal (GO:0070647)	288	148	91.81	+	1.61	3.16e-06	4.36e-05
gene expression (GO:0010467)	1007	517	321.02	+	1.61	3.49e-19	1.43e-17
membrane organization (GO:0061024)	279	143	88.94	+	1.61	5.11e-06	6.67e-05
protein modification by small protein conjugation (GO:0032446)	229	117	73	+	1.6	4.6e-05	0.000521
protein transport (GO:0015031)	417	213	132.94	+	1.6	3.38e-08	6.18e-07
DNA recombination (GO:0006310)	102	52	32.52	+	1.6	0.00783	0.0463
response to organic cyclic compound (GO:0014070)	104	53	33.15	+	1.6	0.00646	0.0398
pigment metabolic process (GO:0042440)	106	54	33.79	+	1.6	0.00688	0.0416
glycerophospholipid metabolic process (GO:0006650)	118	60	37.62	+	1.6	0.00365	0.0245
RNA splicing (GO:0008380)	229	116	73	+	1.59	6.05e-05	0.000668
protein localization to membrane (GO:0072657)	168	85	53.56	+	1.59	0.000644	0.00547
regulation of hydrolase activity (GO:0051336)	174	88	55.47	+	1.59	0.000599	0.00514
RNA splicing, via transesterification reactions (GO:0000375)	218	110	69.5	+	1.58	0.000116	0.00121
protein modification process (GO:0036211)	1067	538	340.15	+	1.58	7.9e-19	3.14e-17
cellular nitrogen compound metabolic process (GO:0034641)	1701	856	542.26	+	1.58	1.53e-30	1.02e-28
proteasomal protein catabolic process (GO:0010498)	225	113	71.73	+	1.58	0.000112	0.00118
protein localization to organelle (GO:0033365)	261	131	83.2	+	1.57	2.82e-05	0.000332
intracellular protein transport (GO:0006886)	331	166	105.52	+	1.57	2.67e-06	3.78e-05
organic substance biosynthetic process (GO:1901576)	1230	616	392.11	+	1.57	4.57e-21	2.13e-19
mRNA splicing, via spliceosome (GO:0000398)	216	108	68.86	+	1.57	0.000179	0.0018
RNA splicing, via transesterification reactions with bulged adenosine as nucleophile (GO:0000377)	216	108	68.86	+	1.57	0.000179	0.0018
nucleic acid metabolic process (GO:0090304)	1117	557	356.09	+	1.56	9.41e-19	3.7e-17
biosynthetic process (GO:0009058)	1252	624	399.13	+	1.56	5.15e-21	2.36e-19
spermatid differentiation (GO:0048515)	133	66	42.4	+	1.56	0.00447	0.0293
macromolecule modification (GO:0043412)	1170	580	372.98	+	1.56	4.14e-19	1.68e-17
nucleobase-containing compound biosynthetic process (GO:0034654)	341	169	108.71	+	1.55	3.59e-06	4.93e-05
immune response (GO:0006955)	184	91	58.66	+	1.55	0.000812	0.00676
organonitrogen compound biosynthetic process (GO:1901566)	815	403	259.81	+	1.55	3.58e-13	1.05e-11
macromolecule catabolic process (GO:0009057)	490	242	156.21	+	1.55	3.2e-08	5.87e-07
heterocycle biosynthetic process (GO:0018130)	416	205	132.62	+	1.55	3.95e-07	6.32e-06
spermatid development (GO:0007286)	124	61	39.53	+	1.54	0.00722	0.0434
aromatic compound biosynthetic process (GO:0019438)	406	198	129.43	+	1.53	1.23e-06	1.82e-05
RNA metabolic process (GO:0016070)	839	409	267.47	+	1.53	1.1e-12	3.12e-11
organic cyclic compound biosynthetic process (GO:1901362)	452	220	144.09	+	1.53	3.16e-07	5.15e-06
cellular metabolic process (GO:0044237)	3011	1462	959.88	+	1.52	1.33e-50	2.82e-48
cellular aromatic compound metabolic process (GO:0006725)	1503	727	479.14	+	1.52	5.22e-22	2.5e-20
establishment of protein localization to organelle (GO:0072594)	180	87	57.38	+	1.52	0.00189	0.0139
ribonucleoprotein complex biogenesis (GO:0022613)	290	140	92.45	+	1.51	7.89e-05	0.000852
nucleobase-containing compound metabolic process (GO:0006139)	1378	665	439.29	+	1.51	8.22e-20	3.49e-18
cellular process (GO:0009987)	6873	3307	2191.05	+	1.51	2.02e-199	1.53e-195
heterocycle metabolic process (GO:0046483)	1460	701	465.43	+	1.51	1.52e-20	6.74e-19
biological process involved in interspecies interaction between organisms (GO:0044419)	448	215	142.82	+	1.51	9.05e-07	1.38e-05
nitrogen compound transport (GO:0071705)	603	289	192.23	+	1.5	1.12e-08	2.17e-07
response to external biotic stimulus (GO:0043207)	404	193	128.79	+	1.5	4.58e-06	6.07e-05
response to other organism (GO:0051707)	404	193	128.79	+	1.5	4.58e-06	6.06e-05
response to biotic stimulus (GO:0009607)	404	193	128.79	+	1.5	4.58e-06	6.05e-05
organic cyclic compound metabolic process (GO:1901360)	1565	745	498.91	+	1.49	3.59e-21	1.7e-19
organelle assembly (GO:0070925)	404	192	128.79	+	1.49	5.78e-06	7.46e-05
ribosome biogenesis (GO:0042254)	217	103	69.18	+	1.49	0.0012	0.00947
dephosphorylation (GO:0016311)	152	72	48.46	+	1.49	0.00739	0.0442
RNA processing (GO:0006396)	579	273	184.58	+	1.48	9.22e-08	1.6e-06
phospholipid metabolic process (GO:0006644)	157	74	50.05	+	1.48	0.00664	0.0406
localization (GO:0051179)	2033	958	648.1	+	1.48	1.17e-26	6.87e-25
defense response to other organism (GO:0098542)	362	170	115.4	+	1.47	3.73e-05	0.000429
ncRNA metabolic process (GO:0034660)	374	172	119.23	+	1.44	8.9e-05	0.000949
organophosphate biosynthetic process (GO:0090407)	248	114	79.06	+	1.44	0.00152	0.0115
protein-containing complex assembly (GO:0065003)	426	195	135.8	+	1.44	3.2e-05	0.000371
defense response (GO:0006952)	376	172	119.87	+	1.43	9.33e-05	0.000993
system process (GO:0003008)	644	294	205.3	+	1.43	3.32e-07	5.41e-06
macromolecule metabolic process (GO:0043170)	3160	1442	1007.38	+	1.43	5.76e-38	5.84e-36
nervous system process (GO:0050877)	573	259	182.67	+	1.42	3.26e-06	4.49e-05
establishment of localization (GO:0051234)	1797	812	572.87	+	1.42	2.29e-18	8.78e-17
peptidyl-amino acid modification (GO:0018193)	302	136	96.27	+	1.41	0.00102	0.00818
organonitrogen compound catabolic process (GO:1901565)	506	227	161.31	+	1.41	1.88e-05	0.000228
ncRNA processing (GO:0034470)	300	134	95.64	+	1.4	0.00145	0.0111
organophosphate metabolic process (GO:0019637)	394	175	125.6	+	1.39	0.000275	0.00259
transport (GO:0006810)	1730	767	551.51	+	1.39	8.82e-16	2.99e-14
nitrogen compound metabolic process (GO:0006807)	3598	1595	1147.01	+	1.39	1.33e-37	1.29e-35
carbohydrate derivative biosynthetic process (GO:1901137)	308	135	98.19	+	1.37	0.00237	0.0169
protein metabolic process (GO:0019538)	2128	932	678.39	+	1.37	2.78e-18	1.06e-16
organic substance transport (GO:0071702)	819	358	261.09	+	1.37	4.58e-07	7.23e-06
catabolic process (GO:0009056)	919	399	292.97	+	1.36	1.5e-07	2.55e-06
cellular catabolic process (GO:0044248)	459	198	146.32	+	1.35	0.00041	0.00369
metabolic process (GO:0008152)	4522	1934	1441.57	+	1.34	1.01e-40	1.26e-38
organic substance metabolic process (GO:0071704)	4259	1818	1357.73	+	1.34	1.08e-36	1.03e-34
primary metabolic process (GO:0044238)	4011	1712	1278.67	+	1.34	1.26e-33	1.04e-31
organonitrogen compound metabolic process (GO:1901564)	2620	1110	835.23	+	1.33	1.58e-18	6.12e-17
carbohydrate derivative metabolic process (GO:1901135)	482	200	153.66	+	1.3	0.00165	0.0124
organic substance catabolic process (GO:1901575)	820	340	261.41	+	1.3	3.33e-05	0.000385
biological_process (GO:0008150)	11325	4213	3610.3	+	1.17	8.04e-135	8.73e-132
detection of chemical stimulus (GO:0009593)	173	28	55.15	-	0.51	0.000463	0.00409
detection of chemical stimulus involved in sensory perception (GO:0050907)	111	16	35.39	-	0.45	0.00167	0.0125
detection of chemical stimulus involved in sensory perception of smell (GO:0050911)	73	6	23.27	-	0.26	0.000188	0.00188
Unclassified (UNCLASSIFIED)	2496	193	795.7	-	0.24	8.04e-135	7.64e-132

## Sheet: GFP GO Analysis
Analysis Type:	PANTHER Overrepresentation Test (Released 20230705)
Annotation Version and Release Date:	GO Ontology database DOI: 10.5281/zenodo.7942786 Released 2023-05-10
Analyzed List:	Client Text Box Input (Drosophila melanogaster)	There are duplicate IDs in the file. The unique set of IDs will be used.
Reference List:	Drosophila melanogaster (all genes in database)
Test Type:	FISHER
Correction:	FDR
GO biological process complete	Drosophila melanogaster - REFLIST (13821)	Client Text Box Input (5413)	Client Text Box Input (expected)	Client Text Box Input (over/under)	Client Text Box Input (fold Enrichment)	Client Text Box Input (raw P-value)	Client Text Box Input (FDR)
eggshell chorion gene amplification (GO:0007307)	21	21	8.22	+	2.55	0.00297	0.0207
cytokine-mediated signaling pathway (GO:0019221)	19	19	7.44	+	2.55	0.00571	0.0358
wing disc anterior/posterior pattern formation (GO:0048100)	18	18	7.05	+	2.55	0.0052	0.0332
selective autophagy (GO:0061912)	22	22	8.62	+	2.55	0.00219	0.016
epidermal growth factor receptor signaling pathway (GO:0007173)	25	25	9.79	+	2.55	0.00131	0.0102
regulation of cell cycle G1/S phase transition (GO:1902806)	21	21	8.22	+	2.55	0.00297	0.0207
ERBB signaling pathway (GO:0038127)	25	25	9.79	+	2.55	0.00131	0.0102
male genitalia development (GO:0030539)	23	23	9.01	+	2.55	0.00164	0.0125
regulation of phosphatidylinositol 3-kinase signaling (GO:0014066)	19	19	7.44	+	2.55	0.00571	0.0358
male anatomical structure morphogenesis (GO:0090598)	19	19	7.44	+	2.55	0.00571	0.0357
positive regulation of hippo signaling (GO:0035332)	37	37	14.49	+	2.55	7.53e-05	0.000824
imaginal disc-derived wing vein morphogenesis (GO:0008586)	45	45	17.62	+	2.55	1.57e-05	0.000195
leg disc pattern formation (GO:0035223)	20	20	7.83	+	2.55	0.00409	0.027
DNA amplification (GO:0006277)	23	23	9.01	+	2.55	0.00164	0.0124
positive regulation of mitotic cell cycle phase transition (GO:1901992)	21	21	8.22	+	2.55	0.00297	0.0207
positive regulation of cell cycle phase transition (GO:1901989)	22	22	8.62	+	2.55	0.00219	0.0159
post-embryonic genitalia morphogenesis (GO:0035126)	19	19	7.44	+	2.55	0.00571	0.0357
genitalia morphogenesis (GO:0035112)	21	21	8.22	+	2.55	0.00297	0.0207
male genitalia morphogenesis (GO:0048808)	19	19	7.44	+	2.55	0.00571	0.0357
imaginal disc-derived genitalia morphogenesis (GO:0048805)	19	19	7.44	+	2.55	0.00571	0.0356
imaginal disc-derived male genitalia morphogenesis (GO:0048803)	18	18	7.05	+	2.55	0.0052	0.0331
imaginal disc fusion, thorax closure (GO:0046529)	21	21	8.22	+	2.55	0.00297	0.0206
imaginal disc fusion (GO:0046528)	21	21	8.22	+	2.55	0.00297	0.0206
proximal/distal pattern formation (GO:0009954)	26	26	10.18	+	2.55	0.000954	0.00774
peptidoglycan recognition protein signaling pathway (GO:0061057)	18	18	7.05	+	2.55	0.0052	0.0331
dosage compensation (GO:0007549)	23	23	9.01	+	2.55	0.00164	0.0124
regulation of G1/S transition of mitotic cell cycle (GO:2000045)	21	21	8.22	+	2.55	0.00297	0.0206
genital disc morphogenesis (GO:0007483)	22	22	8.62	+	2.55	0.00219	0.0159
apposition of dorsal and ventral imaginal disc-derived wing surfaces (GO:0007475)	18	18	7.05	+	2.55	0.0052	0.0331
proximal/distal pattern formation, imaginal disc (GO:0007449)	19	19	7.44	+	2.55	0.00571	0.0356
germ-band shortening (GO:0007390)	19	19	7.44	+	2.55	0.00571	0.0356
positive regulation of receptor-mediated endocytosis (GO:0048260)	20	20	7.83	+	2.55	0.00409	0.027
negative regulation of insulin receptor signaling pathway (GO:0046627)	28	28	10.97	+	2.55	0.000527	0.00461
epithelial structure maintenance (GO:0010669)	30	30	11.75	+	2.55	0.000427	0.00384
negative regulation of cellular response to insulin stimulus (GO:1900077)	28	28	10.97	+	2.55	0.000527	0.00461
anterior/posterior pattern specification, imaginal disc (GO:0007448)	27	27	10.57	+	2.55	0.000704	0.00597
establishment of ommatidial planar polarity (GO:0042067)	56	55	21.93	+	2.51	2.04e-06	3.09e-05
imaginal disc-derived wing margin morphogenesis (GO:0008587)	54	53	21.15	+	2.51	3.85e-06	5.45e-05
regulation of tube size (GO:0035150)	54	53	21.15	+	2.51	3.85e-06	5.44e-05
regulation of tube size, open tracheal system (GO:0035151)	50	49	19.58	+	2.5	8.29e-06	0.000109
regulation of imaginal disc growth (GO:0045570)	42	41	16.45	+	2.49	4.13e-05	0.000478
regulation of border follicle cell migration (GO:1903684)	42	41	16.45	+	2.49	4.13e-05	0.000477
positive regulation of epithelial cell migration (GO:0010634)	41	40	16.06	+	2.49	5.52e-05	0.000626
positive regulation of smoothened signaling pathway (GO:0045880)	41	40	16.06	+	2.49	5.52e-05	0.000625
positive regulation of border follicle cell migration (GO:1903688)	40	39	15.67	+	2.49	7.47e-05	0.000821
genitalia development (GO:0048806)	33	32	12.92	+	2.48	0.00043	0.00386
regulation of tube architecture, open tracheal system (GO:0035152)	93	90	36.42	+	2.47	1.48e-09	3.37e-08
ommatidial rotation (GO:0016318)	31	30	12.14	+	2.47	0.000514	0.00452
regulation of cell fate commitment (GO:0010453)	31	30	12.14	+	2.47	0.000514	0.00452
male sex differentiation (GO:0046661)	30	29	11.75	+	2.47	0.000693	0.00591
neuron fate specification (GO:0048665)	30	29	11.75	+	2.47	0.000693	0.0059
establishment or maintenance of polarity of follicular epithelium (GO:0016334)	29	28	11.36	+	2.47	0.000947	0.0077
regulation of tube length, open tracheal system (GO:0035159)	29	28	11.36	+	2.47	0.000947	0.00769
axon choice point recognition (GO:0016198)	28	27	10.97	+	2.46	0.00131	0.0102
stem cell differentiation (GO:0048863)	28	27	10.97	+	2.46	0.00131	0.0102
regulation of hippo signaling (GO:0035330)	81	78	31.72	+	2.46	2.29e-08	4.4e-07
pole plasm oskar mRNA localization (GO:0045451)	27	26	10.57	+	2.46	0.0012	0.00949
embryonic hemopoiesis (GO:0035162)	27	26	10.57	+	2.46	0.0012	0.00948
positive regulation of neural precursor cell proliferation (GO:2000179)	27	26	10.57	+	2.46	0.0012	0.00947
imaginal disc-derived genitalia development (GO:0007484)	27	26	10.57	+	2.46	0.0012	0.00946
regulation of cell fate specification (GO:0042659)	26	25	10.18	+	2.46	0.00159	0.0121
positive regulation of neuroblast proliferation (GO:0002052)	26	25	10.18	+	2.46	0.00159	0.0121
axon midline choice point recognition (GO:0016199)	26	25	10.18	+	2.46	0.00159	0.0121
regulation of epithelial cell migration (GO:0010632)	52	50	20.37	+	2.46	7.55e-06	0.000101
imaginal disc-derived wing vein specification (GO:0007474)	52	50	20.37	+	2.46	7.55e-06	0.0001
regulation of receptor-mediated endocytosis (GO:0048259)	26	25	10.18	+	2.46	0.00159	0.0121
Notch signaling pathway (GO:0007219)	25	24	9.79	+	2.45	0.00215	0.0157
actin filament bundle organization (GO:0061572)	25	24	9.79	+	2.45	0.00215	0.0157
regulation of animal organ morphogenesis (GO:2000027)	25	24	9.79	+	2.45	0.00215	0.0157
cardiocyte differentiation (GO:0035051)	24	23	9.4	+	2.45	0.00293	0.0206
imaginal disc-derived male genitalia development (GO:0007485)	24	23	9.4	+	2.45	0.00293	0.0205
response to cytokine (GO:0034097)	24	23	9.4	+	2.45	0.00293	0.0205
imaginal disc-derived leg segmentation (GO:0036011)	23	22	9.01	+	2.44	0.00406	0.027
appendage segmentation (GO:0035285)	23	22	9.01	+	2.44	0.00406	0.0269
mitochondrion localization (GO:0051646)	23	22	9.01	+	2.44	0.00406	0.0269
female sex differentiation (GO:0046660)	23	22	9.01	+	2.44	0.00406	0.0269
negative regulation of hippo signaling (GO:0035331)	45	43	17.62	+	2.44	4.01e-05	0.000465
spiracle morphogenesis, open tracheal system (GO:0035277)	22	21	8.62	+	2.44	0.0057	0.0358
neuron projection fasciculation (GO:0106030)	22	21	8.62	+	2.44	0.0057	0.0358
photoreceptor cell fate specification (GO:0043704)	22	21	8.62	+	2.44	0.0057	0.0357
cellular response to cytokine stimulus (GO:0071345)	21	20	8.22	+	2.43	0.00501	0.0321
regulation of establishment of planar polarity (GO:0090175)	21	20	8.22	+	2.43	0.00501	0.0321
unidimensional cell growth (GO:0009826)	21	20	8.22	+	2.43	0.00501	0.032
axonal fasciculation (GO:0007413)	21	20	8.22	+	2.43	0.00501	0.032
actin filament bundle assembly (GO:0051017)	21	20	8.22	+	2.43	0.00501	0.032
establishment or maintenance of microtubule cytoskeleton polarity (GO:0030951)	40	38	15.67	+	2.43	0.000121	0.00125
R8 cell differentiation (GO:0045465)	40	38	15.67	+	2.43	0.000121	0.00125
R8 cell fate specification (GO:0045464)	20	19	7.83	+	2.43	0.00676	0.0413
hemocyte migration (GO:0035099)	20	19	7.83	+	2.43	0.00676	0.0413
somatic stem cell population maintenance (GO:0035019)	20	19	7.83	+	2.43	0.00676	0.0413
negative regulation of neural precursor cell proliferation (GO:2000178)	20	19	7.83	+	2.43	0.00676	0.0412
positive regulation of Toll signaling pathway (GO:0045752)	20	19	7.83	+	2.43	0.00676	0.0412
negative regulation of neuroblast proliferation (GO:0007406)	20	19	7.83	+	2.43	0.00676	0.0412
branching morphogenesis of an epithelial tube (GO:0048754)	60	57	23.5	+	2.43	2.41e-06	3.58e-05
branching involved in open tracheal system development (GO:0060446)	60	57	23.5	+	2.43	2.41e-06	3.57e-05
photoreceptor cell fate commitment (GO:0046552)	79	75	30.94	+	2.42	6.57e-08	1.2e-06
oocyte dorsal/ventral axis specification (GO:0007310)	37	35	14.49	+	2.42	0.000306	0.00286
morphogenesis of a polarized epithelium (GO:0001738)	92	87	36.03	+	2.41	7.31e-09	1.52e-07
open tracheal system development (GO:0007424)	239	226	93.6	+	2.41	4.82e-21	2.21e-19
imaginal disc-derived wing morphogenesis (GO:0007476)	274	259	107.31	+	2.41	5.42e-24	2.94e-22
eye photoreceptor cell fate commitment (GO:0042706)	72	68	28.2	+	2.41	3.55e-07	5.76e-06
compound eye photoreceptor fate commitment (GO:0001752)	72	68	28.2	+	2.41	3.55e-07	5.74e-06
segment specification (GO:0007379)	35	33	13.71	+	2.41	0.00037	0.00338
pole plasm RNA localization (GO:0007316)	35	33	13.71	+	2.41	0.00037	0.00338
stem cell population maintenance (GO:0019827)	104	98	40.73	+	2.41	7.44e-10	1.74e-08
maintenance of cell number (GO:0098727)	104	98	40.73	+	2.41	7.44e-10	1.73e-08
dorsal closure (GO:0007391)	103	97	40.34	+	2.4	9.84e-10	2.27e-08
negative regulation of supramolecular fiber organization (GO:1902904)	34	32	13.32	+	2.4	0.000497	0.00439
lumen formation, open tracheal system (GO:0035149)	34	32	13.32	+	2.4	0.000497	0.00439
embryonic development via the syncytial blastoderm (GO:0001700)	167	157	65.41	+	2.4	6.32e-15	2.07e-13
morphogenesis of follicular epithelium (GO:0016333)	50	47	19.58	+	2.4	2.17e-05	0.000261
regulation of neuroblast proliferation (GO:1902692)	50	47	19.58	+	2.4	2.17e-05	0.000261
genital disc development (GO:0035215)	50	47	19.58	+	2.4	2.17e-05	0.000261
pole plasm mRNA localization (GO:0019094)	33	31	12.92	+	2.4	0.000675	0.00576
establishment of tissue polarity (GO:0007164)	82	77	32.12	+	2.4	6.36e-08	1.17e-06
establishment of planar polarity (GO:0001736)	82	77	32.12	+	2.4	6.36e-08	1.17e-06
R7 cell differentiation (GO:0045466)	49	46	19.19	+	2.4	2.88e-05	0.000343
oocyte microtubule cytoskeleton organization (GO:0016325)	32	30	12.53	+	2.39	0.000928	0.00761
wing disc morphogenesis (GO:0007472)	287	269	112.4	+	2.39	1.41e-24	7.8e-23
establishment or maintenance of cytoskeleton polarity (GO:0030952)	47	44	18.41	+	2.39	5.26e-05	0.000598
intracellular mRNA localization involved in pattern specification process (GO:0060810)	47	44	18.41	+	2.39	5.26e-05	0.000597
regeneration (GO:0031099)	31	29	12.14	+	2.39	0.000857	0.0071
positive regulation of mitotic cell cycle (GO:0045931)	31	29	12.14	+	2.39	0.000857	0.00709
respiratory system development (GO:0060541)	248	232	97.13	+	2.39	2.78e-21	1.28e-19
establishment or maintenance of cell polarity (GO:0007163)	199	186	77.94	+	2.39	2.94e-17	1.11e-15
morphogenesis of a branching structure (GO:0001763)	61	57	23.89	+	2.39	4.24e-06	5.93e-05
morphogenesis of a branching epithelium (GO:0061138)	61	57	23.89	+	2.39	4.24e-06	5.92e-05
post-embryonic appendage morphogenesis (GO:0035120)	317	296	124.15	+	2.38	7.37e-27	4.52e-25
tube formation (GO:0035148)	45	42	17.62	+	2.38	6.55e-05	0.000731
negative regulation of cell junction assembly (GO:1901889)	45	42	17.62	+	2.38	6.55e-05	0.00073
regulation of photoreceptor cell differentiation (GO:0046532)	45	42	17.62	+	2.38	6.55e-05	0.000729
polysaccharide metabolic process (GO:0005976)	30	28	11.75	+	2.38	0.00114	0.00904
post-embryonic animal organ morphogenesis (GO:0048563)	390	364	152.74	+	2.38	7.16e-33	6.26e-31
imaginal disc morphogenesis (GO:0007560)	390	364	152.74	+	2.38	7.16e-33	6.19e-31
negative regulation of synapse assembly (GO:0051964)	44	41	17.23	+	2.38	8.69e-05	0.000936
intracellular mRNA localization involved in anterior/posterior axis specification (GO:0060811)	44	41	17.23	+	2.38	8.69e-05	0.000934
embryo development ending in birth or egg hatching (GO:0009792)	176	164	68.93	+	2.38	2.47e-15	8.26e-14
negative regulation of synapse organization (GO:1905809)	44	41	17.23	+	2.38	8.69e-05	0.000933
negative regulation of nervous system development (GO:0051961)	86	80	33.68	+	2.38	4.55e-08	8.52e-07
negative regulation of neuromuscular junction development (GO:1904397)	43	40	16.84	+	2.38	0.000116	0.00121
negative regulation of synaptic assembly at neuromuscular junction (GO:0045886)	43	40	16.84	+	2.38	0.000116	0.00121
negative regulation of neurogenesis (GO:0050768)	43	40	16.84	+	2.38	0.000116	0.0012
appendage morphogenesis (GO:0035107)	328	305	128.46	+	2.37	2.17e-27	1.37e-25
embryonic organ development (GO:0048568)	57	53	22.32	+	2.37	9.25e-06	0.00012
imaginal disc-derived appendage morphogenesis (GO:0035114)	326	303	127.68	+	2.37	4.09e-27	2.57e-25
appendage development (GO:0048736)	336	312	131.59	+	2.37	6.89e-28	4.51e-26
endosome organization (GO:0007032)	28	26	10.97	+	2.37	0.00207	0.0152
imaginal disc-derived appendage development (GO:0048737)	333	309	130.42	+	2.37	1.13e-27	7.27e-26
germ-line stem cell population maintenance (GO:0030718)	82	76	32.12	+	2.37	1.01e-07	1.78e-06
leg disc development (GO:0035218)	95	88	37.21	+	2.37	1.1e-08	2.18e-07
cortical actin cytoskeleton organization (GO:0030866)	54	50	21.15	+	2.36	1.55e-05	0.000194
dorsal appendage formation (GO:0046843)	54	50	21.15	+	2.36	1.55e-05	0.000194
regulation of Toll signaling pathway (GO:0008592)	27	25	10.57	+	2.36	0.00285	0.02
R8 cell fate commitment (GO:0007460)	27	25	10.57	+	2.36	0.00285	0.02
morphogenesis of embryonic epithelium (GO:0016331)	120	111	47	+	2.36	1.23e-10	3.06e-09
instar larval or pupal morphogenesis (GO:0048707)	438	405	171.54	+	2.36	6.23e-36	6.49e-34
negative regulation of cellular response to growth factor stimulus (GO:0090288)	39	36	15.27	+	2.36	0.000263	0.00249
negative regulation of Notch signaling pathway (GO:0045746)	39	36	15.27	+	2.36	0.000263	0.00249
eye-antennal disc morphogenesis (GO:0007455)	39	36	15.27	+	2.36	0.000263	0.00248
organelle transport along microtubule (GO:0072384)	26	24	10.18	+	2.36	0.00396	0.0263
regulation of cellular response to growth factor stimulus (GO:0090287)	64	59	25.07	+	2.35	4.13e-06	5.81e-05
positive regulation of establishment of protein localization (GO:1904951)	38	35	14.88	+	2.35	0.000352	0.00325
snRNA metabolic process (GO:0016073)	38	35	14.88	+	2.35	0.000352	0.00324
regulation of organ growth (GO:0046620)	38	35	14.88	+	2.35	0.000352	0.00324
post-embryonic animal morphogenesis (GO:0009886)	453	417	177.42	+	2.35	1.25e-36	1.4e-34
establishment or maintenance of epithelial cell apical/basal polarity (GO:0045197)	25	23	9.79	+	2.35	0.00354	0.024
positive regulation of response to wounding (GO:1903036)	25	23	9.79	+	2.35	0.00354	0.024
cellular response to alcohol (GO:0097306)	25	23	9.79	+	2.35	0.00354	0.024
R7 cell fate commitment (GO:0007465)	25	23	9.79	+	2.35	0.00354	0.024
regulation of compound eye photoreceptor cell differentiation (GO:0110116)	25	23	9.79	+	2.35	0.00354	0.0239
regulation of pole plasm oskar mRNA localization (GO:0007317)	25	23	9.79	+	2.35	0.00354	0.0239
positive regulation of cell migration (GO:0030335)	62	57	24.28	+	2.35	4.91e-06	6.8e-05
intracellular mRNA localization (GO:0008298)	62	57	24.28	+	2.35	4.91e-06	6.79e-05
regulation of cell division (GO:0051302)	37	34	14.49	+	2.35	0.000477	0.00424
positive regulation of protein transport (GO:0051222)	37	34	14.49	+	2.35	0.000477	0.00423
sex differentiation (GO:0007548)	98	90	38.38	+	2.34	1.06e-08	2.12e-07
negative regulation of cell population proliferation (GO:0008285)	73	67	28.59	+	2.34	9.95e-07	1.57e-05
leg disc morphogenesis (GO:0007478)	73	67	28.59	+	2.34	9.95e-07	1.56e-05
positive regulation of chromosome organization (GO:2001252)	24	22	9.4	+	2.34	0.00475	0.0308
glycogen metabolic process (GO:0005977)	24	22	9.4	+	2.34	0.00475	0.0308
energy reserve metabolic process (GO:0006112)	24	22	9.4	+	2.34	0.00475	0.0307
embryonic heart tube development (GO:0035050)	24	22	9.4	+	2.34	0.00475	0.0307
asymmetric stem cell division (GO:0098722)	24	22	9.4	+	2.34	0.00475	0.0307
glucan metabolic process (GO:0044042)	24	22	9.4	+	2.34	0.00475	0.0306
epithelial cell migration, open tracheal system (GO:0007427)	36	33	14.1	+	2.34	0.000652	0.00557
regulation of R7 cell differentiation (GO:0045676)	24	22	9.4	+	2.34	0.00475	0.0306
negative regulation of cell development (GO:0010721)	47	43	18.41	+	2.34	8.26e-05	0.000895
epithelium migration (GO:0090132)	141	129	55.22	+	2.34	6.81e-12	1.82e-10
epithelial cell migration (GO:0010631)	140	128	54.83	+	2.33	9.2e-12	2.4e-10
negative regulation of cytoskeleton organization (GO:0051494)	35	32	13.71	+	2.33	0.000901	0.0074
cell fate commitment involved in pattern specification (GO:0060581)	35	32	13.71	+	2.33	0.000901	0.00739
reproductive system development (GO:0061458)	81	74	31.72	+	2.33	2.13e-07	3.58e-06
reproductive structure development (GO:0048608)	81	74	31.72	+	2.33	2.13e-07	3.57e-06
tube morphogenesis (GO:0035239)	173	158	67.76	+	2.33	3.26e-14	1.01e-12
calcium-dependent cell-cell adhesion via plasma membrane cell adhesion molecules (GO:0016339)	23	21	9.01	+	2.33	0.00645	0.0397
tissue regeneration (GO:0042246)	23	21	9.01	+	2.33	0.00645	0.0397
positive regulation of ERK1 and ERK2 cascade (GO:0070374)	23	21	9.01	+	2.33	0.00645	0.0397
imaginal disc-derived leg morphogenesis (GO:0007480)	69	63	27.02	+	2.33	2.13e-06	3.21e-05
positive regulation of stress-activated MAPK cascade (GO:0032874)	34	31	13.32	+	2.33	0.000805	0.00675
positive regulation of locomotion (GO:0040017)	68	62	26.63	+	2.33	2.91e-06	4.26e-05
cuticle pattern formation (GO:0035017)	34	31	13.32	+	2.33	0.000805	0.00674
positive regulation of stress-activated protein kinase signaling cascade (GO:0070304)	34	31	13.32	+	2.33	0.000805	0.00674
formation of anatomical boundary (GO:0048859)	45	41	17.62	+	2.33	0.000152	0.00152
animal organ formation (GO:0048645)	45	41	17.62	+	2.33	0.000152	0.00152
compound eye morphogenesis (GO:0001745)	281	256	110.05	+	2.33	2.96e-22	1.42e-20
metamorphosis (GO:0007552)	464	422	181.73	+	2.32	2.2e-36	2.36e-34
ovarian nurse cell to oocyte transport (GO:0007300)	33	30	12.92	+	2.32	0.00107	0.00859
regulation of dendrite morphogenesis (GO:0048814)	33	30	12.92	+	2.32	0.00107	0.00858
regulation of lipid localization (GO:1905952)	33	30	12.92	+	2.32	0.00107	0.00857
compound eye development (GO:0048749)	350	318	137.08	+	2.32	1.86e-27	1.19e-25
follicle cell of egg chamber migration (GO:0007297)	109	99	42.69	+	2.32	2.25e-09	5e-08
eye photoreceptor cell differentiation (GO:0001754)	185	168	72.46	+	2.32	7.54e-15	2.44e-13
neuron remodeling (GO:0016322)	43	39	16.84	+	2.32	0.000186	0.00182
response to ecdysone (GO:0035075)	43	39	16.84	+	2.32	0.000186	0.00182
response to sterol (GO:0036314)	43	39	16.84	+	2.32	0.000186	0.00181
sensory organ morphogenesis (GO:0090596)	290	263	113.58	+	2.32	1.07e-22	5.3e-21
eye morphogenesis (GO:0048592)	290	263	113.58	+	2.32	1.07e-22	5.27e-21
morphogenesis of an epithelium (GO:0002009)	321	291	125.72	+	2.31	6.22e-25	3.53e-23
photoreceptor cell differentiation (GO:0046530)	203	184	79.51	+	2.31	2.97e-16	1.05e-14
germarium-derived oocyte differentiation (GO:0030706)	32	29	12.53	+	2.31	0.00145	0.0111
eye-antennal disc development (GO:0035214)	64	58	25.07	+	2.31	6.28e-06	8.49e-05
positive regulation of JNK cascade (GO:0046330)	32	29	12.53	+	2.31	0.00145	0.0111
positive regulation of cell motility (GO:2000147)	64	58	25.07	+	2.31	6.28e-06	8.47e-05
compound eye photoreceptor cell differentiation (GO:0001751)	181	164	70.89	+	2.31	1.62e-14	5.13e-13
regulation of nuclear division (GO:0051783)	53	48	20.76	+	2.31	3.32e-05	0.00039
border follicle cell migration (GO:0007298)	95	86	37.21	+	2.31	2.77e-08	5.32e-07
eye development (GO:0001654)	368	333	144.13	+	2.31	2.2e-28	1.52e-26
visual system development (GO:0150063)	368	333	144.13	+	2.31	2.2e-28	1.51e-26
sensory system development (GO:0048880)	368	333	144.13	+	2.31	2.2e-28	1.49e-26
wing disc development (GO:0035220)	385	348	150.79	+	2.31	1.06e-29	7.69e-28
programmed cell death involved in cell development (GO:0010623)	83	75	32.51	+	2.31	2.68e-07	4.41e-06
chaeta development (GO:0022416)	83	75	32.51	+	2.31	2.68e-07	4.4e-06
female germ-line stem cell population maintenance (GO:0036099)	31	28	12.14	+	2.31	0.00198	0.0146
hemocyte differentiation (GO:0042386)	31	28	12.14	+	2.31	0.00198	0.0146
DNA conformation change (GO:0071103)	31	28	12.14	+	2.31	0.00198	0.0146
positive regulation of plasma membrane bounded cell projection assembly (GO:0120034)	31	28	12.14	+	2.31	0.00198	0.0146
dorsal/ventral axis specification (GO:0009950)	72	65	28.2	+	2.31	2.05e-06	3.09e-05
encapsulation of foreign target (GO:0035010)	41	37	16.06	+	2.3	0.000334	0.00309
tissue morphogenesis (GO:0048729)	346	312	135.51	+	2.3	1.46e-26	8.74e-25
post-embryonic animal organ development (GO:0048569)	462	416	180.94	+	2.3	3.54e-35	3.45e-33
melanotic encapsulation of foreign target (GO:0035011)	30	27	11.75	+	2.3	0.00273	0.0193
regulation of protein secretion (GO:0050708)	30	27	11.75	+	2.3	0.00273	0.0193
tissue migration (GO:0090130)	149	134	58.36	+	2.3	5.34e-12	1.44e-10
hemopoiesis (GO:0030097)	79	71	30.94	+	2.29	5.91e-07	9.45e-06
epithelial tube morphogenesis (GO:0060562)	108	97	42.3	+	2.29	4.72e-09	1.01e-07
regulation of cell migration (GO:0030334)	88	79	34.47	+	2.29	1.42e-07	2.43e-06
ameboidal-type cell migration (GO:0001667)	156	140	61.1	+	2.29	2.28e-12	6.36e-11
regulation of response to wounding (GO:1903034)	29	26	11.36	+	2.29	0.00248	0.0178
regulation of intracellular mRNA localization (GO:1904580)	29	26	11.36	+	2.29	0.00248	0.0178
negative regulation of transmembrane receptor protein serine/threonine kinase signaling pathway (GO:0090101)	29	26	11.36	+	2.29	0.00248	0.0178
negative regulation of JNK cascade (GO:0046329)	29	26	11.36	+	2.29	0.00248	0.0177
adherens junction organization (GO:0034332)	29	26	11.36	+	2.29	0.00248	0.0177
regulation of mitotic nuclear division (GO:0007088)	48	43	18.8	+	2.29	0.000146	0.00147
neuron fate commitment (GO:0048663)	96	86	37.6	+	2.29	4.54e-08	8.53e-07
positive regulation of cell cycle process (GO:0090068)	48	43	18.8	+	2.29	0.000146	0.00146
cytoplasmic translation (GO:0002181)	115	103	45.04	+	2.29	1.97e-09	4.4e-08
meiotic spindle organization (GO:0000212)	38	34	14.88	+	2.28	0.000565	0.00491
head involution (GO:0008258)	38	34	14.88	+	2.28	0.000565	0.00491
asymmetric cell division (GO:0008356)	104	93	40.73	+	2.28	1.48e-08	2.87e-07
positive regulation of reproductive process (GO:2000243)	66	59	25.85	+	2.28	5.56e-06	7.62e-05
regulation of JNK cascade (GO:0046328)	66	59	25.85	+	2.28	5.56e-06	7.61e-05
negative regulation of cell differentiation (GO:0045596)	94	84	36.82	+	2.28	8.32e-08	1.5e-06
apical junction assembly (GO:0043297)	47	42	18.41	+	2.28	0.000131	0.00134
regulation of insulin receptor signaling pathway (GO:0046626)	47	42	18.41	+	2.28	0.000131	0.00134
regulation of smoothened signaling pathway (GO:0008589)	84	75	32.9	+	2.28	3.17e-07	5.15e-06
female meiotic nuclear division (GO:0007143)	56	50	21.93	+	2.28	3.09e-05	0.000365
negative regulation of BMP signaling pathway (GO:0030514)	28	25	10.97	+	2.28	0.00331	0.0227
regulation of nucleocytoplasmic transport (GO:0046822)	28	25	10.97	+	2.28	0.00331	0.0227
larval midgut histolysis (GO:0035069)	28	25	10.97	+	2.28	0.00331	0.0227
short-term memory (GO:0007614)	28	25	10.97	+	2.28	0.00331	0.0226
establishment of spindle orientation (GO:0051294)	28	25	10.97	+	2.28	0.00331	0.0226
terminal branching, open tracheal system (GO:0007430)	28	25	10.97	+	2.28	0.00331	0.0226
long-term memory (GO:0007616)	74	66	28.98	+	2.28	1.74e-06	2.68e-05
regulation of BMP signaling pathway (GO:0030510)	46	41	18.02	+	2.28	0.000174	0.00172
imaginal disc pattern formation (GO:0007447)	110	98	43.08	+	2.27	5.78e-09	1.22e-07
imaginal disc development (GO:0007444)	547	487	214.23	+	2.27	2.58e-40	3.56e-38
tube development (GO:0035295)	246	219	96.35	+	2.27	2.11e-18	8.45e-17
positive regulation of programmed cell death (GO:0043068)	91	81	35.64	+	2.27	1.33e-07	2.3e-06
regulation of mitotic cell cycle phase transition (GO:1901990)	91	81	35.64	+	2.27	1.33e-07	2.29e-06
oocyte construction (GO:0007308)	118	105	46.21	+	2.27	1.86e-09	4.17e-08
regulation of filopodium assembly (GO:0051489)	36	32	14.1	+	2.27	0.00101	0.00815
regulation of cellular response to insulin stimulus (GO:1900076)	45	40	17.62	+	2.27	0.000234	0.00222
digestive tract morphogenesis (GO:0048546)	72	64	28.2	+	2.27	3.1e-06	4.49e-05
regulation of cell motility (GO:2000145)	90	80	35.25	+	2.27	1.78e-07	3.01e-06
formation of animal organ boundary (GO:0010160)	36	32	14.1	+	2.27	0.00101	0.00814
negative regulation of cell projection organization (GO:0031345)	27	24	10.57	+	2.27	0.00446	0.0291
germarium-derived oocyte fate determination (GO:0007294)	27	24	10.57	+	2.27	0.00446	0.0291
salivary gland cell autophagic cell death (GO:0035071)	27	24	10.57	+	2.27	0.00446	0.029
photoreceptor cell axon guidance (GO:0072499)	27	24	10.57	+	2.27	0.00446	0.029
oocyte development (GO:0048599)	133	118	52.09	+	2.27	1.78e-10	4.41e-09
regulation of cell junction assembly (GO:1901888)	124	110	48.56	+	2.27	7.42e-10	1.74e-08
positive regulation of endocytosis (GO:0045807)	53	47	20.76	+	2.26	7.41e-05	0.000816
axo-dendritic transport (GO:0008088)	44	39	17.23	+	2.26	0.000316	0.00294
anatomical structure maturation (GO:0071695)	167	148	65.41	+	2.26	1.06e-12	3.02e-11
oocyte axis specification (GO:0007309)	114	101	44.65	+	2.26	4.07e-09	8.78e-08
muscle attachment (GO:0016203)	35	31	13.71	+	2.26	0.00137	0.0106
skeletal muscle organ development (GO:0060538)	35	31	13.71	+	2.26	0.00137	0.0106
regulation of stress-activated protein kinase signaling cascade (GO:0070302)	70	62	27.42	+	2.26	3.92e-06	5.53e-05
sex determination (GO:0007530)	35	31	13.71	+	2.26	0.00137	0.0106
sensory organ development (GO:0007423)	463	410	181.33	+	2.26	1.27e-33	1.16e-31
positive regulation of filopodium assembly (GO:0051491)	26	23	10.18	+	2.26	0.00608	0.0377
regulation of heterochromatin organization (GO:0120261)	26	23	10.18	+	2.26	0.00608	0.0376
antennal development (GO:0007469)	26	23	10.18	+	2.26	0.00608	0.0376
regulation of heterochromatin formation (GO:0031445)	26	23	10.18	+	2.26	0.00608	0.0376
segmentation (GO:0035282)	225	199	88.12	+	2.26	1.4e-16	5.05e-15
regulation of synapse assembly (GO:0051963)	121	107	47.39	+	2.26	1.75e-09	3.96e-08
negative regulation of developmental growth (GO:0048640)	95	84	37.21	+	2.26	9.33e-08	1.66e-06
cell maturation (GO:0048469)	164	145	64.23	+	2.26	1.73e-12	4.86e-11
regulation of stress-activated MAPK cascade (GO:0032872)	69	61	27.02	+	2.26	5.14e-06	7.08e-05
negative regulation of growth (GO:0045926)	112	99	43.86	+	2.26	7.25e-09	1.51e-07
oocyte differentiation (GO:0009994)	155	137	60.71	+	2.26	7.22e-12	1.9e-10
hindgut development (GO:0061525)	60	53	23.5	+	2.26	2.17e-05	0.000262
response to lipid (GO:0033993)	51	45	19.97	+	2.25	9.21e-05	0.000982
regulation of axonogenesis (GO:0050770)	51	45	19.97	+	2.25	9.21e-05	0.000981
oocyte fate determination (GO:0030716)	34	30	13.32	+	2.25	0.00188	0.014
maternal determination of anterior/posterior axis, embryo (GO:0008358)	76	67	29.77	+	2.25	2.17e-06	3.24e-05
animal organ morphogenesis (GO:0009887)	721	635	282.38	+	2.25	5.45e-52	1.22e-49
establishment of imaginal disc-derived wing hair orientation (GO:0001737)	25	22	9.79	+	2.25	0.00837	0.0498
development of primary sexual characteristics (GO:0045137)	50	44	19.58	+	2.25	0.000122	0.00125
cell growth (GO:0016049)	75	66	29.37	+	2.25	2.92e-06	4.26e-05
gonad development (GO:0008406)	50	44	19.58	+	2.25	0.000122	0.00125
larval midgut cell programmed cell death (GO:0035096)	25	22	9.79	+	2.25	0.00837	0.0498
sensory organ boundary specification (GO:0008052)	25	22	9.79	+	2.25	0.00837	0.0497
response to alcohol (GO:0097305)	116	102	45.43	+	2.25	5.07e-09	1.08e-07
negative regulation of developmental process (GO:0051093)	207	182	81.07	+	2.24	3.69e-15	1.22e-13
male meiosis cytokinesis (GO:0007112)	33	29	12.92	+	2.24	0.00173	0.013
regulation of stem cell differentiation (GO:2000736)	33	29	12.92	+	2.24	0.00173	0.013
regulation of chromosome organization (GO:0033044)	66	58	25.85	+	2.24	1.22e-05	0.000156
establishment or maintenance of apical/basal cell polarity (GO:0035088)	33	29	12.92	+	2.24	0.00173	0.013
establishment or maintenance of bipolar cell polarity (GO:0061245)	33	29	12.92	+	2.24	0.00173	0.013
regulation of cell-cell adhesion (GO:0022407)	33	29	12.92	+	2.24	0.00173	0.013
regulation of cell morphogenesis (GO:0022604)	82	72	32.12	+	2.24	8.62e-07	1.37e-05
negative regulation of Wnt signaling pathway (GO:0030178)	41	36	16.06	+	2.24	0.000524	0.00459
non-sensory hair organization (GO:0035316)	49	43	19.19	+	2.24	0.000163	0.00161
hair cell differentiation (GO:0035315)	49	43	19.19	+	2.24	0.000163	0.00161
negative regulation of mitotic cell cycle phase transition (GO:1901991)	49	43	19.19	+	2.24	0.000163	0.00161
regulation of Wnt signaling pathway (GO:0030111)	98	86	38.38	+	2.24	8.73e-08	1.56e-06
regulation of dendrite development (GO:0050773)	49	43	19.19	+	2.24	0.000163	0.00161
establishment of cell polarity (GO:0030010)	57	50	22.32	+	2.24	5.15e-05	0.000587
hindgut morphogenesis (GO:0007442)	57	50	22.32	+	2.24	5.15e-05	0.000586
Malpighian tubule development (GO:0072002)	65	57	25.46	+	2.24	1.66e-05	0.000205
renal tubule development (GO:0061326)	65	57	25.46	+	2.24	1.66e-05	0.000205
regulation of establishment of protein localization (GO:0070201)	65	57	25.46	+	2.24	1.66e-05	0.000205
oocyte anterior/posterior axis specification (GO:0007314)	73	64	28.59	+	2.24	3.61e-06	5.16e-05
regulation of synaptic assembly at neuromuscular junction (GO:0008582)	113	99	44.26	+	2.24	8.34e-09	1.71e-07
imaginal disc-derived wing hair organization (GO:0035317)	48	42	18.8	+	2.23	0.000219	0.0021
snRNA processing (GO:0016180)	24	21	9.4	+	2.23	0.00774	0.0467
cytokinetic process (GO:0032506)	40	35	15.67	+	2.23	0.0007	0.00595
negative regulation of cell growth (GO:0030308)	24	21	9.4	+	2.23	0.00774	0.0466
cellular component maintenance (GO:0043954)	24	21	9.4	+	2.23	0.00774	0.0466
DNA geometric change (GO:0032392)	24	21	9.4	+	2.23	0.00774	0.0465
tight junction organization (GO:0120193)	40	35	15.67	+	2.23	0.0007	0.00594
tight junction assembly (GO:0120192)	40	35	15.67	+	2.23	0.0007	0.00594
actin cytoskeleton reorganization (GO:0031532)	24	21	9.4	+	2.23	0.00774	0.0465
cortical cytoskeleton organization (GO:0030865)	64	56	25.07	+	2.23	1.52e-05	0.000191
negative regulation of ERBB signaling pathway (GO:1901185)	32	28	12.53	+	2.23	0.00229	0.0166
vascular endothelial growth factor receptor signaling pathway (GO:0048010)	32	28	12.53	+	2.23	0.00229	0.0166
cell-cell fusion (GO:0140253)	32	28	12.53	+	2.23	0.00229	0.0166
regulation of chromatin organization (GO:1902275)	32	28	12.53	+	2.23	0.00229	0.0166
myotube differentiation (GO:0014902)	32	28	12.53	+	2.23	0.00229	0.0166
syncytium formation by plasma membrane fusion (GO:0000768)	32	28	12.53	+	2.23	0.00229	0.0165
negative regulation of epidermal growth factor receptor signaling pathway (GO:0042059)	32	28	12.53	+	2.23	0.00229	0.0165
lymph gland development (GO:0048542)	64	56	25.07	+	2.23	1.52e-05	0.000191
hematopoietic or lymphoid organ development (GO:0048534)	64	56	25.07	+	2.23	1.52e-05	0.00019
myoblast fusion (GO:0007520)	32	28	12.53	+	2.23	0.00229	0.0165
syncytium formation (GO:0006949)	32	28	12.53	+	2.23	0.00229	0.0165
immune system development (GO:0002520)	64	56	25.07	+	2.23	1.52e-05	0.00019
regulation of protein localization (GO:0032880)	111	97	43.47	+	2.23	1.47e-08	2.86e-07
developmental growth involved in morphogenesis (GO:0060560)	79	69	30.94	+	2.23	2.03e-06	3.09e-05
epidermis development (GO:0008544)	63	55	24.67	+	2.23	2e-05	0.000243
regulation of protein stability (GO:0031647)	63	55	24.67	+	2.23	2e-05	0.000243
positive regulation of Wnt signaling pathway (GO:0030177)	55	48	21.54	+	2.23	6.44e-05	0.00072
regulation of transmembrane receptor protein serine/threonine kinase signaling pathway (GO:0090092)	55	48	21.54	+	2.23	6.44e-05	0.000719
response to ketone (GO:1901654)	47	41	18.41	+	2.23	0.000298	0.00279
cell fate specification (GO:0001708)	86	75	33.68	+	2.23	6.04e-07	9.65e-06
cell cycle phase transition (GO:0044770)	39	34	15.27	+	2.23	0.000944	0.0077
negative regulation of canonical Wnt signaling pathway (GO:0090090)	39	34	15.27	+	2.23	0.000944	0.00769
segment polarity determination (GO:0007367)	39	34	15.27	+	2.23	0.000944	0.00768
growth (GO:0040007)	179	156	70.11	+	2.23	5.49e-13	1.61e-11
developmental growth (GO:0048589)	179	156	70.11	+	2.23	5.49e-13	1.61e-11
muscle cell cellular homeostasis (GO:0046716)	31	27	12.14	+	2.22	0.00307	0.0212
regulation of protein transport (GO:0051223)	62	54	24.28	+	2.22	2.67e-05	0.000318
negative regulation of stress-activated protein kinase signaling cascade (GO:0070303)	31	27	12.14	+	2.22	0.00307	0.0212
embryonic pattern specification (GO:0009880)	200	174	78.33	+	2.22	2.92e-14	9.2e-13
response to ethanol (GO:0045471)	69	60	27.02	+	2.22	1.15e-05	0.000148
positive regulation of cell development (GO:0010720)	84	73	32.9	+	2.22	1.06e-06	1.65e-05
heart development (GO:0007507)	99	86	38.77	+	2.22	1.01e-07	1.79e-06
circulatory system development (GO:0072359)	99	86	38.77	+	2.22	1.01e-07	1.78e-06
regulation of nervous system development (GO:0051960)	213	185	83.42	+	2.22	4.84e-15	1.59e-13
cell-cell junction organization (GO:0045216)	76	66	29.77	+	2.22	3.33e-06	4.8e-05
positive regulation of apoptotic process (GO:0043065)	53	46	20.76	+	2.22	0.000113	0.00117
regulation of neuron differentiation (GO:0045664)	83	72	32.51	+	2.21	1.42e-06	2.18e-05
cell migration (GO:0016477)	271	235	106.14	+	2.21	9.13e-19	3.79e-17
neuron maturation (GO:0042551)	45	39	17.62	+	2.21	0.000364	0.00333
pole cell development (GO:0007277)	30	26	11.75	+	2.21	0.00416	0.0274
regulation of neuron death (GO:1901214)	30	26	11.75	+	2.21	0.00416	0.0274
karyosome formation (GO:0061988)	30	26	11.75	+	2.21	0.00416	0.0274
oocyte karyosome formation (GO:0030717)	30	26	11.75	+	2.21	0.00416	0.0274
negative regulation of stress-activated MAPK cascade (GO:0032873)	30	26	11.75	+	2.21	0.00416	0.0273
regulation of receptor signaling pathway via STAT (GO:1904892)	30	26	11.75	+	2.21	0.00416	0.0273
cellular response to hypoxia (GO:0071456)	30	26	11.75	+	2.21	0.00416	0.0273
negative regulation of autophagy (GO:0010507)	30	26	11.75	+	2.21	0.00416	0.0273
positive regulation of transmembrane receptor protein serine/threonine kinase signaling pathway (GO:0090100)	30	26	11.75	+	2.21	0.00416	0.0272
regulation of receptor signaling pathway via JAK-STAT (GO:0046425)	30	26	11.75	+	2.21	0.00416	0.0272
regionalization (GO:0003002)	478	414	187.21	+	2.21	1.61e-32	1.36e-30
pattern specification process (GO:0007389)	507	439	198.57	+	2.21	2.18e-34	2.07e-32
positive regulation of neurogenesis (GO:0050769)	67	58	26.24	+	2.21	1.4e-05	0.000177
positive regulation of cell cycle (GO:0045787)	67	58	26.24	+	2.21	1.4e-05	0.000177
positive regulation of cell projection organization (GO:0031346)	74	64	28.98	+	2.21	5.91e-06	8.02e-05
centrosome cycle (GO:0007098)	74	64	28.98	+	2.21	5.91e-06	8.01e-05
septate junction assembly (GO:0019991)	37	32	14.49	+	2.21	0.0012	0.00945
blastoderm segmentation (GO:0007350)	185	160	72.46	+	2.21	4.71e-13	1.39e-11
positive regulation of protein localization (GO:1903829)	59	51	23.11	+	2.21	4.49e-05	0.000515
regulation of cellular localization (GO:0060341)	169	146	66.19	+	2.21	4.65e-12	1.26e-10
tissue homeostasis (GO:0001894)	66	57	25.85	+	2.21	1.85e-05	0.000226
positive regulation of cell junction assembly (GO:1901890)	44	38	17.23	+	2.21	0.000484	0.00429
positive regulation of cell differentiation (GO:0045597)	117	101	45.82	+	2.2	1.29e-08	2.53e-07
embryonic morphogenesis (GO:0048598)	234	202	91.65	+	2.2	3.86e-16	1.35e-14
axis specification (GO:0009798)	190	164	74.41	+	2.2	2.46e-13	7.35e-12
regulation of Notch signaling pathway (GO:0008593)	73	63	28.59	+	2.2	7.98e-06	0.000105
positive regulation of developmental growth (GO:0048639)	102	88	39.95	+	2.2	9.31e-08	1.66e-06
negative regulation of cellular component organization (GO:0051129)	153	132	59.92	+	2.2	6.52e-11	1.65e-09
regulation of developmental growth (GO:0048638)	240	207	94	+	2.2	1.53e-16	5.5e-15
embryonic axis specification (GO:0000578)	109	94	42.69	+	2.2	3.96e-08	7.55e-07
regulation of canonical Wnt signaling pathway (GO:0060828)	87	75	34.07	+	2.2	9.83e-07	1.55e-05
anatomical structure regression (GO:0060033)	58	50	22.72	+	2.2	5.91e-05	0.000667
establishment of mitotic spindle localization (GO:0040001)	29	25	11.36	+	2.2	0.00568	0.0357
axonal transport (GO:0098930)	29	25	11.36	+	2.2	0.00568	0.0357
mesoderm morphogenesis (GO:0048332)	29	25	11.36	+	2.2	0.00568	0.0357
positive regulation of developmental process (GO:0051094)	238	205	93.21	+	2.2	2.67e-16	9.49e-15
regulation of cell cycle G2/M phase transition (GO:1902749)	36	31	14.1	+	2.2	0.00158	0.0121
mitotic cell cycle phase transition (GO:0044772)	36	31	14.1	+	2.2	0.00158	0.0121
regulation of G2/M transition of mitotic cell cycle (GO:0010389)	36	31	14.1	+	2.2	0.00158	0.0121
microtubule organizing center organization (GO:0031023)	79	68	30.94	+	2.2	3.07e-06	4.47e-05
regulation of endocytosis (GO:0030100)	79	68	30.94	+	2.2	3.07e-06	4.47e-05
regulation of mitotic cell cycle (GO:0007346)	165	142	64.62	+	2.2	1.48e-11	3.84e-10
regulation of cell development (GO:0060284)	172	148	67.36	+	2.2	4.27e-12	1.16e-10
immune effector process (GO:0002252)	43	37	16.84	+	2.2	0.00065	0.00558
positive regulation of synapse assembly (GO:0051965)	43	37	16.84	+	2.2	0.00065	0.00557
meiotic cytokinesis (GO:0033206)	43	37	16.84	+	2.2	0.00065	0.00556
chaeta morphogenesis (GO:0008407)	43	37	16.84	+	2.2	0.00065	0.00556
embryo development (GO:0009790)	501	431	196.22	+	2.2	2.1e-33	1.88e-31
embryonic hindgut morphogenesis (GO:0048619)	50	43	19.58	+	2.2	0.000192	0.00186
regulation of plasma membrane bounded cell projection assembly (GO:0120032)	50	43	19.58	+	2.2	0.000192	0.00186
regulation of cell projection assembly (GO:0060491)	50	43	19.58	+	2.2	0.000192	0.00185
positive regulation of nervous system development (GO:0051962)	107	92	41.91	+	2.2	4.96e-08	9.24e-07
photoreceptor cell development (GO:0042461)	107	92	41.91	+	2.2	4.96e-08	9.22e-07
sperm individualization (GO:0007291)	57	49	22.32	+	2.19	7.83e-05	0.000856
regulation of locomotion (GO:0040012)	121	104	47.39	+	2.19	8.96e-09	1.82e-07
regulation of intracellular transport (GO:0032386)	64	55	25.07	+	2.19	3.34e-05	0.000392
oogenesis (GO:0048477)	532	457	208.36	+	2.19	2.41e-35	2.38e-33
anterior/posterior axis specification, embryo (GO:0008595)	106	91	41.51	+	2.19	6.49e-08	1.19e-06
tripartite regional subdivision (GO:0007351)	106	91	41.51	+	2.19	6.49e-08	1.19e-06
regulation of reproductive process (GO:2000241)	120	103	47	+	2.19	8.32e-09	1.71e-07
instar larval or pupal development (GO:0002165)	543	466	212.67	+	2.19	6.37e-36	6.54e-34
post-Golgi vesicle-mediated transport (GO:0006892)	35	30	13.71	+	2.19	0.00211	0.0154
nucleus localization (GO:0051647)	42	36	16.45	+	2.19	0.00088	0.00725
positive regulation of canonical Wnt signaling pathway (GO:0090263)	49	42	19.19	+	2.19	0.000252	0.00238
regulation of neuromuscular junction development (GO:1904396)	119	102	46.61	+	2.19	1.09e-08	2.16e-07
autophagic cell death (GO:0048102)	28	24	10.97	+	2.19	0.00531	0.0336
MAPK cascade (GO:0000165)	28	24	10.97	+	2.19	0.00531	0.0336
digestive system development (GO:0055123)	112	96	43.86	+	2.19	3.7e-08	7.09e-07
regulation of intracellular protein transport (GO:0033157)	28	24	10.97	+	2.19	0.00531	0.0336
chromosome localization (GO:0050000)	28	24	10.97	+	2.19	0.00531	0.0335
regulation of cell shape (GO:0008360)	63	54	24.67	+	2.19	3.13e-05	0.00037
anterior/posterior axis specification (GO:0009948)	126	108	49.35	+	2.19	4.62e-09	9.86e-08
digestive tract development (GO:0048565)	112	96	43.86	+	2.19	3.7e-08	7.07e-07
peripheral nervous system development (GO:0007422)	56	48	21.93	+	2.19	0.000105	0.00109
epithelium development (GO:0060429)	545	467	213.45	+	2.19	7.88e-36	7.99e-34
regulation of multicellular organismal development (GO:2000026)	279	239	109.27	+	2.19	1.46e-18	5.91e-17
regulation of cell differentiation (GO:0045595)	278	238	108.88	+	2.19	1.37e-18	5.56e-17
developmental maturation (GO:0021700)	187	160	73.24	+	2.18	8.75e-13	2.53e-11
cell-cell junction assembly (GO:0007043)	62	53	24.28	+	2.18	4.11e-05	0.000475
epigenetic regulation of gene expression (GO:0040029)	124	106	48.56	+	2.18	5.81e-09	1.22e-07
regulation of neuron projection development (GO:0010975)	117	100	45.82	+	2.18	1.91e-08	3.69e-07
behavioral response to ethanol (GO:0048149)	55	47	21.54	+	2.18	0.000141	0.00142
developmental cell growth (GO:0048588)	55	47	21.54	+	2.18	0.000141	0.00142
regulation of synapse organization (GO:0050807)	165	141	64.62	+	2.18	2.17e-11	5.6e-10
regulation of ERBB signaling pathway (GO:1901184)	48	41	18.8	+	2.18	0.000334	0.00309
regulation of epidermal growth factor receptor signaling pathway (GO:0042058)	48	41	18.8	+	2.18	0.000334	0.00309
regulation of growth (GO:0040008)	315	269	123.37	+	2.18	1.01e-20	4.54e-19
female gamete generation (GO:0007292)	582	497	227.94	+	2.18	4.94e-38	6.26e-36
negative regulation of intracellular signal transduction (GO:1902532)	130	111	50.91	+	2.18	3.2e-09	7.04e-08
actin filament organization (GO:0007015)	123	105	48.17	+	2.18	7.59e-09	1.57e-07
anterior/posterior pattern specification (GO:0009952)	184	157	72.06	+	2.18	1.43e-12	4.04e-11
salivary gland histolysis (GO:0035070)	34	29	13.32	+	2.18	0.00284	0.02
regulation of cell projection organization (GO:0031344)	163	139	63.84	+	2.18	2.74e-11	7.02e-10
negative regulation of multicellular organismal process (GO:0051241)	169	144	66.19	+	2.18	1.51e-11	3.91e-10
positive regulation of cellular component organization (GO:0051130)	277	236	108.49	+	2.18	3.94e-18	1.57e-16
mitotic cell cycle, embryonic (GO:0045448)	27	23	10.57	+	2.18	0.00705	0.0428
renal system development (GO:0072001)	74	63	28.98	+	2.17	8.93e-06	0.000116
dorsal/ventral pattern formation (GO:0009953)	148	126	57.96	+	2.17	2.81e-10	6.86e-09
associative learning (GO:0008306)	47	40	18.41	+	2.17	0.000447	0.00399
stem cell division (GO:0017145)	47	40	18.41	+	2.17	0.000447	0.00399
cell fate commitment (GO:0045165)	302	257	118.28	+	2.17	9.56e-20	4.11e-18
cell fate determination (GO:0001709)	127	108	49.74	+	2.17	5.28e-09	1.12e-07
gliogenesis (GO:0042063)	80	68	31.33	+	2.17	5.15e-06	7.09e-05
cytoplasm organization (GO:0007028)	60	51	23.5	+	2.17	7.23e-05	0.0008
regulation of neural precursor cell proliferation (GO:2000177)	60	51	23.5	+	2.17	7.23e-05	0.000798
positive regulation of organelle organization (GO:0010638)	113	96	44.26	+	2.17	4.14e-08	7.85e-07
positive regulation of protein catabolic process (GO:0045732)	73	62	28.59	+	2.17	1.19e-05	0.000152
neural precursor cell proliferation (GO:0061351)	53	45	20.76	+	2.17	0.000174	0.00171
regulation of plasma membrane bounded cell projection organization (GO:0120035)	159	135	62.27	+	2.17	8.34e-11	2.11e-09
neuroblast proliferation (GO:0007405)	53	45	20.76	+	2.17	0.000174	0.00171
pole plasm assembly (GO:0007315)	53	45	20.76	+	2.17	0.000174	0.00171
egg chorion assembly (GO:0007306)	86	73	33.68	+	2.17	1.97e-06	2.99e-05
regulation of anatomical structure morphogenesis (GO:0022603)	185	157	72.46	+	2.17	2.33e-12	6.48e-11
formation of primary germ layer (GO:0001704)	33	28	12.92	+	2.17	0.00385	0.0257
regulation of DNA-templated transcription elongation (GO:0032784)	33	28	12.92	+	2.17	0.00385	0.0257
glial cell development (GO:0021782)	33	28	12.92	+	2.17	0.00385	0.0257
wing disc pattern formation (GO:0035222)	79	67	30.94	+	2.17	4.71e-06	6.54e-05
larval lymph gland hemopoiesis (GO:0035167)	46	39	18.02	+	2.16	0.000602	0.00519
post-embryonic hemopoiesis (GO:0035166)	46	39	18.02	+	2.16	0.000602	0.00519
gland development (GO:0048732)	177	150	69.32	+	2.16	7.21e-12	1.9e-10
regulation of neurogenesis (GO:0050767)	131	111	51.31	+	2.16	3.68e-09	7.96e-08
germarium-derived egg chamber formation (GO:0007293)	98	83	38.38	+	2.16	4.38e-07	7.07e-06
glial cell differentiation (GO:0010001)	39	33	15.27	+	2.16	0.00145	0.0112
follicle cell of egg chamber development (GO:0030707)	234	198	91.65	+	2.16	2.86e-15	9.54e-14
asymmetric neuroblast division (GO:0055059)	39	33	15.27	+	2.16	0.00145	0.0111
epidermal cell differentiation (GO:0009913)	52	44	20.37	+	2.16	0.00023	0.00219
germ-line stem cell division (GO:0042078)	39	33	15.27	+	2.16	0.00145	0.0111
positive regulation of synaptic assembly at neuromuscular junction (GO:0045887)	39	33	15.27	+	2.16	0.00145	0.0111
negative regulation of signal transduction (GO:0009968)	369	312	144.52	+	2.16	1.84e-23	9.43e-22
neuron projection guidance (GO:0097485)	251	212	98.3	+	2.16	3.25e-16	1.14e-14
eye photoreceptor cell development (GO:0042462)	90	76	35.25	+	2.16	1.36e-06	2.1e-05
positive regulation of cellular component biogenesis (GO:0044089)	135	114	52.87	+	2.16	2.56e-09	5.65e-08
axon extension (GO:0048675)	32	27	12.53	+	2.15	0.00526	0.0333
negative regulation of smoothened signaling pathway (GO:0045879)	51	43	19.97	+	2.15	0.000307	0.00286
axonogenesis (GO:0007409)	293	247	114.75	+	2.15	1.29e-18	5.27e-17
chemotaxis (GO:0006935)	261	220	102.22	+	2.15	1.27e-16	4.59e-15
post-embryonic development (GO:0009791)	623	525	244	+	2.15	4.76e-39	6.24e-37
cell morphogenesis (GO:0000902)	488	411	191.13	+	2.15	1.78e-30	1.34e-28
regulation of chromosome segregation (GO:0051983)	38	32	14.88	+	2.15	0.00193	0.0143
positive regulation of ubiquitin-dependent protein catabolic process (GO:2000060)	57	48	22.32	+	2.15	0.000121	0.00124
dendrite development (GO:0016358)	139	117	54.44	+	2.15	1.78e-09	4.01e-08
dendrite morphogenesis (GO:0048813)	132	111	51.7	+	2.15	5.86e-09	1.23e-07
renal tubule morphogenesis (GO:0061333)	44	37	17.23	+	2.15	0.000749	0.00632
melanization defense response (GO:0035006)	44	37	17.23	+	2.15	0.000749	0.00631
rhabdomere development (GO:0042052)	44	37	17.23	+	2.15	0.000749	0.0063
compound eye photoreceptor development (GO:0042051)	88	74	34.47	+	2.15	2.44e-06	3.61e-05
Malpighian tubule morphogenesis (GO:0007443)	44	37	17.23	+	2.15	0.000749	0.0063
DNA biosynthetic process (GO:0071897)	44	37	17.23	+	2.15	0.000749	0.00629
axon guidance (GO:0007411)	243	204	95.17	+	2.14	2.2e-15	7.41e-14
regulation of cell adhesion (GO:0030155)	56	47	21.93	+	2.14	0.000159	0.00158
animal organ development (GO:0048513)	1157	971	453.14	+	2.14	1.57e-74	6.63e-72
head development (GO:0060322)	143	120	56.01	+	2.14	1.23e-09	2.82e-08
regulation of cell cycle phase transition (GO:1901987)	118	99	46.21	+	2.14	4.69e-08	8.75e-07
cell morphogenesis involved in neuron differentiation (GO:0048667)	385	323	150.79	+	2.14	8.61e-24	4.61e-22
cell part morphogenesis (GO:0032990)	397	333	155.49	+	2.14	1.28e-24	7.19e-23
maintenance of protein location (GO:0045185)	31	26	12.14	+	2.14	0.0048	0.0309
telomere maintenance (GO:0000723)	31	26	12.14	+	2.14	0.0048	0.0309
epithelial cell development (GO:0002064)	266	223	104.18	+	2.14	9.65e-17	3.53e-15
regulation of developmental process (GO:0050793)	680	570	266.32	+	2.14	5.1e-42	7.61e-40
negative regulation of organelle organization (GO:0010639)	68	57	26.63	+	2.14	3.43e-05	0.000402
axon development (GO:0061564)	309	259	121.02	+	2.14	2.86e-19	1.21e-17
protein autophosphorylation (GO:0046777)	37	31	14.49	+	2.14	0.00261	0.0186
spindle localization (GO:0051653)	37	31	14.49	+	2.14	0.00261	0.0186
homeostasis of number of cells (GO:0048872)	37	31	14.49	+	2.14	0.00261	0.0186
centrosome duplication (GO:0051298)	37	31	14.49	+	2.14	0.00261	0.0186
establishment of spindle localization (GO:0051293)	37	31	14.49	+	2.14	0.00261	0.0185
epithelial cell differentiation (GO:0030855)	320	268	125.33	+	2.14	8.21e-20	3.55e-18
positive regulation of mRNA metabolic process (GO:1903313)	43	36	16.84	+	2.14	0.00099	0.00801
neuron projection morphogenesis (GO:0048812)	387	324	151.57	+	2.14	7.26e-24	3.91e-22
regulation of cell population proliferation (GO:0042127)	221	185	86.55	+	2.14	5.54e-14	1.72e-12
regulation of protein catabolic process (GO:0042176)	92	77	36.03	+	2.14	1.68e-06	2.59e-05
cell morphogenesis involved in differentiation (GO:0000904)	423	354	165.67	+	2.14	6.67e-26	3.9e-24
positive regulation of growth (GO:0045927)	128	107	50.13	+	2.13	1.26e-08	2.48e-07
cell projection morphogenesis (GO:0048858)	389	325	152.35	+	2.13	8.66e-24	4.6e-22
plasma membrane bounded cell projection morphogenesis (GO:0120039)	389	325	152.35	+	2.13	8.66e-24	4.57e-22
negative regulation of response to stimulus (GO:0048585)	419	350	164.1	+	2.13	1.46e-25	8.46e-24
regulation of cell cycle process (GO:0010564)	199	166	77.94	+	2.13	1.38e-12	3.92e-11
negative regulation of signaling (GO:0023057)	391	326	153.14	+	2.13	1.06e-23	5.52e-22
neuron differentiation (GO:0030182)	697	581	272.98	+	2.13	2.45e-42	3.8e-40
neuroblast division (GO:0055057)	42	35	16.45	+	2.13	0.00132	0.0103
regulation of macroautophagy (GO:0016241)	36	30	14.1	+	2.13	0.00355	0.0239
negative regulation of defense response to bacterium (GO:1900425)	36	30	14.1	+	2.13	0.00355	0.0239
regulation of sister chromatid segregation (GO:0033045)	36	30	14.1	+	2.13	0.00355	0.0239
regulation of embryonic development (GO:0045995)	48	40	18.8	+	2.13	0.000515	0.00452
telomere organization (GO:0032200)	36	30	14.1	+	2.13	0.00355	0.0239
mRNA destabilization (GO:0061157)	30	25	11.75	+	2.13	0.00639	0.0394
protein stabilization (GO:0050821)	42	35	16.45	+	2.13	0.00132	0.0103
synaptic assembly at neuromuscular junction (GO:0051124)	36	30	14.1	+	2.13	0.00355	0.0238
midgut development (GO:0007494)	36	30	14.1	+	2.13	0.00355	0.0238
brain development (GO:0007420)	120	100	47	+	2.13	3.97e-08	7.54e-07
chromosome organization involved in meiotic cell cycle (GO:0070192)	48	40	18.8	+	2.13	0.000515	0.00451
positive regulation of secretion by cell (GO:1903532)	36	30	14.1	+	2.13	0.00355	0.0238
positive regulation of multicellular organismal process (GO:0051240)	203	169	79.51	+	2.13	9.5e-13	2.74e-11
neuron projection development (GO:0031175)	417	347	163.32	+	2.12	3.88e-25	2.22e-23
cellularization (GO:0007349)	113	94	44.26	+	2.12	1.33e-07	2.3e-06
negative regulation of translation (GO:0017148)	77	64	30.16	+	2.12	1.24e-05	0.000158
regulation of cell cycle (GO:0051726)	290	241	113.58	+	2.12	1.02e-17	3.97e-16
regulation of vesicle-mediated transport (GO:0060627)	142	118	55.61	+	2.12	3.44e-09	7.54e-08
positive regulation of catabolic process (GO:0009896)	177	147	69.32	+	2.12	3.41e-11	8.68e-10
synaptic vesicle exocytosis (GO:0016079)	53	44	20.76	+	2.12	0.000379	0.00344
negative regulation of cell communication (GO:0010648)	393	326	153.92	+	2.12	1.91e-23	9.74e-22
cellular response to growth factor stimulus (GO:0071363)	41	34	16.06	+	2.12	0.00177	0.0133
response to growth factor (GO:0070848)	41	34	16.06	+	2.12	0.00177	0.0133
positive regulation of neuromuscular junction development (GO:1904398)	41	34	16.06	+	2.12	0.00177	0.0132
meiotic chromosome segregation (GO:0045132)	76	63	29.77	+	2.12	1.63e-05	0.000201
tissue development (GO:0009888)	636	527	249.09	+	2.12	6.13e-38	7.51e-36
nuclear migration (GO:0007097)	35	29	13.71	+	2.12	0.00327	0.0225
glial cell migration (GO:0008347)	35	29	13.71	+	2.12	0.00327	0.0225
cell division (GO:0051301)	238	197	93.21	+	2.11	1.4e-14	4.46e-13
exocrine system development (GO:0035272)	116	96	45.43	+	2.11	1.23e-07	2.14e-06
salivary gland development (GO:0007431)	116	96	45.43	+	2.11	1.23e-07	2.14e-06
regulation of lipid storage (GO:0010883)	46	38	18.02	+	2.11	0.0009	0.00739
central nervous system development (GO:0007417)	281	232	110.05	+	2.11	9e-17	3.3e-15
learning (GO:0007612)	63	52	24.67	+	2.11	9.92e-05	0.00104
positive regulation of supramolecular fiber organization (GO:1902905)	40	33	15.67	+	2.11	0.00239	0.0172
memory (GO:0007613)	120	99	47	+	2.11	8.41e-08	1.51e-06
neuron development (GO:0048666)	554	457	216.97	+	2.11	1.84e-32	1.53e-30
generation of neurons (GO:0048699)	751	619	294.13	+	2.1	2.99e-44	4.83e-42
regulation of cellular component biogenesis (GO:0044087)	301	248	117.89	+	2.1	9.21e-18	3.61e-16
anatomical structure homeostasis (GO:0060249)	85	70	33.29	+	2.1	5.9e-06	8.02e-05
neuron projection extension (GO:1990138)	34	28	13.32	+	2.1	0.00433	0.0283
organelle disassembly (GO:1903008)	34	28	13.32	+	2.1	0.00433	0.0283
positive regulation of proteasomal ubiquitin-dependent protein catabolic process (GO:0032436)	51	42	19.97	+	2.1	0.000464	0.00413
negative regulation of peptidoglycan recognition protein signaling pathway (GO:0061060)	34	28	13.32	+	2.1	0.00433	0.0283
meiotic nuclear division (GO:0140013)	158	130	61.88	+	2.1	7.68e-10	1.78e-08
system development (GO:0048731)	1331	1095	521.29	+	2.1	9.15e-82	4.09e-79
positive regulation of proteolysis involved in protein catabolic process (GO:1903052)	62	51	24.28	+	2.1	0.000132	0.00134
regulation of ERK1 and ERK2 cascade (GO:0070372)	45	37	17.62	+	2.1	0.0012	0.00949
regulation of synapse structure or activity (GO:0050803)	196	161	76.76	+	2.1	6.97e-12	1.85e-10
cell population proliferation (GO:0008283)	123	101	48.17	+	2.1	5.43e-08	1e-06
cognition (GO:0050890)	162	133	63.45	+	2.1	5.27e-10	1.26e-08
mushroom body development (GO:0016319)	78	64	30.55	+	2.1	1.98e-05	0.00024
neuron recognition (GO:0008038)	117	96	45.82	+	2.1	1.34e-07	2.31e-06
regulation of cellular response to stress (GO:0080135)	117	96	45.82	+	2.1	1.34e-07	2.31e-06
mitotic nuclear division (GO:0140014)	89	73	34.86	+	2.09	4.07e-06	5.73e-05
learning or memory (GO:0007611)	161	132	63.06	+	2.09	7.05e-10	1.66e-08
actin cytoskeleton organization (GO:0030036)	259	212	101.44	+	2.09	3.33e-15	1.1e-13
cellular response to oxygen levels (GO:0071453)	33	27	12.92	+	2.09	0.00578	0.036
meiotic cell cycle process (GO:1903046)	198	162	77.55	+	2.09	6.04e-12	1.62e-10
cell recognition (GO:0008037)	121	99	47.39	+	2.09	9.26e-08	1.65e-06
regulation of protein serine/threonine kinase activity (GO:0071900)	33	27	12.92	+	2.09	0.00578	0.0359
dorsal/ventral pattern formation, imaginal disc (GO:0007450)	55	45	21.54	+	2.09	0.000318	0.00295
neurogenesis (GO:0022008)	802	656	314.1	+	2.09	3.7e-46	6.39e-44
regulation of proteasomal ubiquitin-dependent protein catabolic process (GO:0032434)	60	49	23.5	+	2.09	0.000167	0.00165
protein-containing complex disassembly (GO:0032984)	49	40	19.19	+	2.08	0.000817	0.00683
glucose homeostasis (GO:0042593)	49	40	19.19	+	2.08	0.000817	0.00683
positive regulation of autophagy (GO:0010508)	49	40	19.19	+	2.08	0.000817	0.00682
germ cell development (GO:0007281)	669	546	262.01	+	2.08	5.72e-38	7.13e-36
cellular component morphogenesis (GO:0032989)	522	426	204.44	+	2.08	1.5e-29	1.08e-27
post-transcriptional gene silencing (GO:0016441)	38	31	14.88	+	2.08	0.00294	0.0206
positive regulation of mRNA catabolic process (GO:0061014)	38	31	14.88	+	2.08	0.00294	0.0205
positive regulation of secretion (GO:0051047)	38	31	14.88	+	2.08	0.00294	0.0205
heterochromatin organization (GO:0070828)	92	75	36.03	+	2.08	3.66e-06	5.22e-05
gland morphogenesis (GO:0022612)	92	75	36.03	+	2.08	3.66e-06	5.21e-05
actin filament-based process (GO:0030029)	276	225	108.1	+	2.08	5.6e-16	1.91e-14
salivary gland morphogenesis (GO:0007435)	92	75	36.03	+	2.08	3.66e-06	5.2e-05
anatomical structure morphogenesis (GO:0009653)	1455	1186	569.85	+	2.08	8.79e-88	4.78e-85
motor neuron axon guidance (GO:0008045)	70	57	27.42	+	2.08	6.17e-05	0.000692
regulation of ubiquitin-dependent protein catabolic process (GO:2000058)	70	57	27.42	+	2.08	6.17e-05	0.000691
regulated exocytosis (GO:0045055)	59	48	23.11	+	2.08	0.000218	0.00209
meiotic cell cycle (GO:0051321)	209	170	81.85	+	2.08	2.56e-12	7.11e-11
negative regulation of gene expression, epigenetic (GO:0045814)	91	74	35.64	+	2.08	4.81e-06	6.67e-05
external encapsulating structure organization (GO:0045229)	144	117	56.4	+	2.07	8.81e-09	1.8e-07
translation (GO:0006412)	304	247	119.06	+	2.07	2.63e-17	9.96e-16
ncRNA-mediated post-transcriptional gene silencing (GO:0035194)	32	26	12.53	+	2.07	0.00776	0.0466
periodic partitioning (GO:0007365)	48	39	18.8	+	2.07	0.00109	0.00871
cellular response to decreased oxygen levels (GO:0036294)	32	26	12.53	+	2.07	0.00776	0.0466
cellular process involved in reproduction in multicellular organism (GO:0022412)	844	685	330.55	+	2.07	1.39e-47	2.52e-45
nervous system development (GO:0007399)	986	800	386.17	+	2.07	4.8e-56	1.26e-53
chromosome condensation (GO:0030261)	53	43	20.76	+	2.07	0.000556	0.00484
male meiotic nuclear division (GO:0007140)	74	60	28.98	+	2.07	4.23e-05	0.000487
activation of immune response (GO:0002253)	37	30	14.49	+	2.07	0.0039	0.026
regulation of DNA replication (GO:0006275)	37	30	14.49	+	2.07	0.0039	0.026
ventral cord development (GO:0007419)	74	60	28.98	+	2.07	4.23e-05	0.000486
heart morphogenesis (GO:0003007)	37	30	14.49	+	2.07	0.0039	0.026
regulation of autophagy (GO:0010506)	116	94	45.43	+	2.07	2.62e-07	4.32e-06
chromatin remodeling (GO:0006338)	221	179	86.55	+	2.07	1.17e-12	3.33e-11
sister chromatid segregation (GO:0000819)	84	68	32.9	+	2.07	1.16e-05	0.000149
positive regulation of cytoskeleton organization (GO:0051495)	42	34	16.45	+	2.07	0.002	0.0147
nuclear chromosome segregation (GO:0098813)	147	119	57.57	+	2.07	8.03e-09	1.66e-07
positive regulation of signal transduction (GO:0009967)	408	330	159.79	+	2.07	1.68e-22	8.17e-21
developmental process involved in reproduction (GO:0003006)	888	718	347.79	+	2.06	1.24e-49	2.42e-47
homophilic cell adhesion via plasma membrane adhesion molecules (GO:0007156)	47	38	18.41	+	2.06	0.00104	0.00835
mitotic cell cycle (GO:0000278)	391	316	153.14	+	2.06	1.55e-21	7.28e-20
multicellular organismal-level homeostasis (GO:0048871)	125	101	48.96	+	2.06	9.53e-08	1.69e-06
regulation of cellular component organization (GO:0051128)	718	580	281.2	+	2.06	1.4e-39	1.9e-37
translational initiation (GO:0006413)	52	42	20.37	+	2.06	0.000742	0.00627
regulation of MAPK cascade (GO:0043408)	130	105	50.91	+	2.06	6.96e-08	1.27e-06
mitotic sister chromatid segregation (GO:0000070)	83	67	32.51	+	2.06	1.51e-05	0.000191
carbohydrate homeostasis (GO:0033500)	57	46	22.32	+	2.06	0.000378	0.00345
positive regulation of antimicrobial peptide production (GO:0002225)	57	46	22.32	+	2.06	0.000378	0.00344
positive regulation of production of molecular mediator of immune response (GO:0002702)	57	46	22.32	+	2.06	0.000378	0.00344
positive regulation of immune effector process (GO:0002699)	57	46	22.32	+	2.06	0.000378	0.00343
cell junction assembly (GO:0034329)	119	96	46.61	+	2.06	2.36e-07	3.93e-06
peptide biosynthetic process (GO:0043043)	310	250	121.41	+	2.06	3.13e-17	1.17e-15
nuclear division (GO:0000280)	232	187	90.86	+	2.06	3.51e-13	1.05e-11
positive regulation of MAPK cascade (GO:0043410)	67	54	26.24	+	2.06	0.000102	0.00107
larval development (GO:0002164)	170	137	66.58	+	2.06	5.44e-10	1.29e-08
regulation of protein-containing complex disassembly (GO:0043244)	36	29	14.1	+	2.06	0.00521	0.0331
activation of innate immune response (GO:0002218)	36	29	14.1	+	2.06	0.00521	0.0331
olfactory learning (GO:0008355)	36	29	14.1	+	2.06	0.00521	0.0331
organelle fusion (GO:0048284)	72	58	28.2	+	2.06	7.47e-05	0.000822
heterochromatin formation (GO:0031507)	87	70	34.07	+	2.05	1.04e-05	0.000134
positive regulation of cell population proliferation (GO:0008284)	92	74	36.03	+	2.05	7.72e-06	0.000103
regulation of catabolic process (GO:0009894)	291	234	113.97	+	2.05	4.82e-16	1.67e-14
wing disc dorsal/ventral pattern formation (GO:0048190)	51	41	19.97	+	2.05	0.000997	0.00806
mitotic cell cycle process (GO:1903047)	265	213	103.79	+	2.05	1.22e-14	3.9e-13
taxis (GO:0042330)	321	258	125.72	+	2.05	1.3e-17	5.05e-16
positive regulation of proteasomal protein catabolic process (GO:1901800)	56	45	21.93	+	2.05	0.000503	0.00444
regulation of protein kinase activity (GO:0045859)	56	45	21.93	+	2.05	0.000503	0.00444
regulation of programmed cell death (GO:0043067)	244	196	95.56	+	2.05	1.58e-13	4.8e-12
negative regulation of mitotic cell cycle (GO:0045930)	66	53	25.85	+	2.05	0.000134	0.00136
cell development (GO:0048468)	1289	1035	504.84	+	2.05	8.48e-73	3.22e-70
negative regulation of defense response (GO:0031348)	71	57	27.81	+	2.05	7.03e-05	0.00078
RNA 3'-end processing (GO:0031123)	71	57	27.81	+	2.05	7.03e-05	0.000779
RNA localization (GO:0006403)	152	122	59.53	+	2.05	6.1e-09	1.28e-07
gastrulation (GO:0007369)	86	69	33.68	+	2.05	1.36e-05	0.000173
microtubule cytoskeleton organization involved in mitosis (GO:1902850)	91	73	35.64	+	2.05	7.15e-06	9.6e-05
cellular response to nutrient levels (GO:0031669)	91	73	35.64	+	2.05	7.15e-06	9.58e-05
regulation of anatomical structure size (GO:0090066)	232	186	90.86	+	2.05	7.1e-13	2.06e-11
vesicle organization (GO:0016050)	121	97	47.39	+	2.05	2.83e-07	4.63e-06
anatomical structure formation involved in morphogenesis (GO:0048646)	532	426	208.36	+	2.04	2.5e-28	1.68e-26
positive regulation of cellular catabolic process (GO:0031331)	100	80	39.17	+	2.04	3.6e-06	5.15e-05
regulation of TORC1 signaling (GO:1903432)	40	32	15.67	+	2.04	0.00351	0.0238
cellular response to starvation (GO:0009267)	85	68	33.29	+	2.04	1.79e-05	0.000219
instar larval development (GO:0002168)	75	60	29.37	+	2.04	4.82e-05	0.00055
regulation of hemocyte proliferation (GO:0035206)	40	32	15.67	+	2.04	0.00351	0.0238
regulation of multicellular organism growth (GO:0040014)	45	36	17.62	+	2.04	0.00179	0.0134
negative regulation of response to external stimulus (GO:0032102)	80	64	31.33	+	2.04	3.47e-05	0.000406
regulation of multicellular organismal process (GO:0051239)	584	467	228.72	+	2.04	4.44e-31	3.44e-29
regulation of RNA splicing (GO:0043484)	109	87	42.69	+	2.04	1.27e-06	1.96e-05
muscle cell differentiation (GO:0042692)	104	83	40.73	+	2.04	2.46e-06	3.63e-05
regulation of proteolysis involved in protein catabolic process (GO:1903050)	79	63	30.94	+	2.04	4.63e-05	0.00053
negative regulation of response to biotic stimulus (GO:0002832)	69	55	27.02	+	2.04	0.00012	0.00124
regulation of signal transduction (GO:0009966)	778	620	304.7	+	2.03	3.85e-41	5.63e-39
organelle membrane fusion (GO:0090174)	59	47	23.11	+	2.03	0.000456	0.00407
positive regulation of signaling (GO:0023056)	442	352	173.11	+	2.03	2.76e-23	1.4e-21
cellular response to extracellular stimulus (GO:0031668)	93	74	36.42	+	2.03	8.38e-06	0.00011
locomotion (GO:0040011)	357	284	139.82	+	2.03	8.25e-19	3.45e-17
regulation of cell growth (GO:0001558)	88	70	34.47	+	2.03	1.62e-05	0.0002
cell differentiation (GO:0030154)	1535	1221	601.18	+	2.03	5.24e-86	2.66e-83
negative regulation of cell cycle process (GO:0010948)	83	66	32.51	+	2.03	3.15e-05	0.000372
supramolecular fiber organization (GO:0097435)	205	163	80.29	+	2.03	3.34e-11	8.52e-10
cell cycle (GO:0007049)	610	485	238.91	+	2.03	9.38e-32	7.66e-30
positive regulation of cell communication (GO:0010647)	444	353	173.89	+	2.03	3.17e-23	1.59e-21
secretion by cell (GO:0032940)	161	128	63.06	+	2.03	4.45e-09	9.53e-08
neurotransmitter secretion (GO:0007269)	78	62	30.55	+	2.03	4.29e-05	0.000493
signal release from synapse (GO:0099643)	78	62	30.55	+	2.03	4.29e-05	0.000492
larval somatic muscle development (GO:0007526)	39	31	15.27	+	2.03	0.0047	0.0304
negative regulation of cell cycle phase transition (GO:1901988)	73	58	28.59	+	2.03	8.2e-05	0.00089
pattern recognition receptor signaling pathway (GO:0002221)	34	27	13.32	+	2.03	0.00664	0.0408
cell cycle DNA replication (GO:0044786)	34	27	13.32	+	2.03	0.00664	0.0407
cuticle development involved in chitin-based cuticle molting cycle (GO:0042337)	34	27	13.32	+	2.03	0.00664	0.0407
regulation of proteasomal protein catabolic process (GO:0061136)	68	54	26.63	+	2.03	0.000158	0.00158
innate immune response-activating signaling pathway (GO:0002758)	34	27	13.32	+	2.03	0.00664	0.0407
immune response-activating signaling pathway (GO:0002757)	34	27	13.32	+	2.03	0.00664	0.0406
cellular developmental process (GO:0048869)	1573	1249	616.07	+	2.03	4.68e-88	2.74e-85
gamete generation (GO:0007276)	870	690	340.74	+	2.03	1.46e-45	2.47e-43
positive regulation of humoral immune response (GO:0002922)	58	46	22.72	+	2.03	0.00043	0.00386
positive regulation of antimicrobial humoral response (GO:0002760)	58	46	22.72	+	2.03	0.00043	0.00385
response to virus (GO:0009615)	53	42	20.76	+	2.02	0.000824	0.00686
negative regulation of MAPK cascade (GO:0043409)	53	42	20.76	+	2.02	0.000824	0.00686
organelle fission (GO:0048285)	245	194	95.95	+	2.02	5.13e-13	1.51e-11
regulation of supramolecular fiber organization (GO:1902903)	115	91	45.04	+	2.02	1.04e-06	1.63e-05
negative regulation of cellular catabolic process (GO:0031330)	43	34	16.84	+	2.02	0.00316	0.0217
neuroblast differentiation (GO:0014016)	43	34	16.84	+	2.02	0.00316	0.0217
determination of adult lifespan (GO:0008340)	172	136	67.36	+	2.02	1.88e-09	4.22e-08
regulation of intracellular signal transduction (GO:1902531)	363	287	142.17	+	2.02	9.56e-19	3.93e-17
chromosome segregation (GO:0007059)	186	147	72.85	+	2.02	3.51e-10	8.52e-09
muscle structure development (GO:0061061)	200	158	78.33	+	2.02	9.2e-11	2.31e-09
cell cycle process (GO:0022402)	519	410	203.27	+	2.02	1.54e-26	9.13e-25
actin filament-based movement (GO:0030048)	38	30	14.88	+	2.02	0.00632	0.039
positive regulation of response to stimulus (GO:0048584)	532	420	208.36	+	2.02	4.96e-27	3.09e-25
positive regulation of Notch signaling pathway (GO:0045747)	38	30	14.88	+	2.02	0.00632	0.039
vesicle fusion (GO:0006906)	57	45	22.32	+	2.02	0.00056	0.00487
regulation of actin filament-based process (GO:0032970)	109	86	42.69	+	2.01	1.84e-06	2.82e-05
exocytosis (GO:0006887)	90	71	35.25	+	2.01	1.38e-05	0.000175
mitotic spindle organization (GO:0007052)	71	56	27.81	+	2.01	0.000143	0.00144
small GTPase mediated signal transduction (GO:0007264)	104	82	40.73	+	2.01	3.52e-06	5.06e-05
negative regulation of amide metabolic process (GO:0034249)	85	67	33.29	+	2.01	2.62e-05	0.000313
establishment of organelle localization (GO:0051656)	165	130	64.62	+	2.01	4.4e-09	9.45e-08
positive regulation of proteolysis (GO:0045862)	99	78	38.77	+	2.01	6.8e-06	9.15e-05
regulation of DNA metabolic process (GO:0051052)	66	52	25.85	+	2.01	0.00028	0.00263
cytokinesis (GO:0000910)	94	74	36.82	+	2.01	9.5e-06	0.000123
negative regulation of cell cycle (GO:0045786)	94	74	36.82	+	2.01	9.5e-06	0.000123
membrane fusion (GO:0061025)	61	48	23.89	+	2.01	0.000382	0.00345
phenol-containing compound metabolic process (GO:0018958)	61	48	23.89	+	2.01	0.000382	0.00344
negative regulation of catabolic process (GO:0009895)	56	44	21.93	+	2.01	0.000735	0.00621
organelle localization (GO:0051640)	228	179	89.3	+	2	6.37e-12	1.7e-10
regulation of actin cytoskeleton organization (GO:0032956)	107	84	41.91	+	2	3.17e-06	4.59e-05
regulation of organelle organization (GO:0033043)	339	266	132.77	+	2	4.22e-17	1.57e-15
chromosome organization (GO:0051276)	264	207	103.4	+	2	1.42e-13	4.36e-12
meiosis I cell cycle process (GO:0061982)	111	87	43.47	+	2	2.17e-06	3.25e-05
regulation of protein modification by small protein conjugation or removal (GO:1903320)	37	29	14.49	+	2	0.00587	0.0365
immune response-regulating signaling pathway (GO:0002764)	37	29	14.49	+	2	0.00587	0.0365
maintenance of location (GO:0051235)	60	47	23.5	+	2	0.000499	0.00441
cytoskeleton-dependent cytokinesis (GO:0061640)	92	72	36.03	+	2	1.6e-05	0.000199
regulation of mRNA stability (GO:0043488)	46	36	18.02	+	2	0.00284	0.02
cellular response to external stimulus (GO:0071496)	101	79	39.56	+	2	5.77e-06	7.87e-05
extracellular structure organization (GO:0043062)	78	61	30.55	+	2	8.74e-05	0.000938
response to starvation (GO:0042594)	156	122	61.1	+	2	1.77e-08	3.43e-07
somatic muscle development (GO:0007525)	78	61	30.55	+	2	8.74e-05	0.000936
cell motility (GO:0048870)	330	258	129.24	+	2	1.72e-16	6.15e-15
cell surface receptor signaling pathway (GO:0007166)	307	240	120.24	+	2	1.9e-15	6.4e-14
positive regulation of intracellular signal transduction (GO:1902533)	192	150	75.2	+	1.99	4.06e-10	9.81e-09
endomembrane system organization (GO:0010256)	201	157	78.72	+	1.99	1.48e-10	3.67e-09
multicellular organismal reproductive process (GO:0048609)	893	697	349.74	+	1.99	2.15e-44	3.56e-42
signal release (GO:0023061)	82	64	32.12	+	1.99	5.94e-05	0.000668
protein-DNA complex organization (GO:0071824)	323	252	126.5	+	1.99	4.05e-16	1.41e-14
mitotic cytokinesis (GO:0000281)	50	39	19.58	+	1.99	0.00191	0.0142
mitochondrial translation (GO:0032543)	100	78	39.17	+	1.99	7.49e-06	0.0001
regulation of response to stress (GO:0080134)	336	262	131.59	+	1.99	9.78e-17	3.56e-15
regulation of response to stimulus (GO:0048583)	984	767	385.38	+	1.99	5.89e-49	1.12e-46
positive regulation of transport (GO:0051050)	163	127	63.84	+	1.99	1.08e-08	2.16e-07
positive regulation of protein metabolic process (GO:0051247)	221	172	86.55	+	1.99	3.03e-11	7.76e-10
positive regulation of protein phosphorylation (GO:0001934)	45	35	17.62	+	1.99	0.00267	0.019
eye pigmentation (GO:0048069)	45	35	17.62	+	1.99	0.00267	0.019
negative regulation of immune system process (GO:0002683)	99	77	38.77	+	1.99	9.76e-06	0.000126
regulation of neurotransmitter levels (GO:0001505)	108	84	42.3	+	1.99	3.51e-06	5.04e-05
synapse assembly (GO:0007416)	63	49	24.67	+	1.99	0.000445	0.00399
regulation of mRNA splicing, via spliceosome (GO:0048024)	94	73	36.82	+	1.98	1.88e-05	0.000228
peptide metabolic process (GO:0006518)	358	278	140.21	+	1.98	1.63e-17	6.28e-16
regulation of cellular catabolic process (GO:0031329)	192	149	75.2	+	1.98	5.96e-10	1.41e-08
melanin metabolic process (GO:0006582)	49	38	19.19	+	1.98	0.00181	0.0135
negative regulation of cellular process (GO:0048523)	1180	915	462.15	+	1.98	1.65e-58	4.83e-56
synaptic vesicle recycling (GO:0036465)	40	31	15.67	+	1.98	0.00519	0.0331
regulation of apoptotic process (GO:0042981)	195	151	76.37	+	1.98	5.26e-10	1.26e-08
response to hypoxia (GO:0001666)	62	48	24.28	+	1.98	0.000587	0.00509
regulation of mRNA catabolic process (GO:0061013)	53	41	20.76	+	1.98	0.00171	0.0129
regulation of TOR signaling (GO:0032006)	53	41	20.76	+	1.98	0.00171	0.0129
spindle organization (GO:0007051)	128	99	50.13	+	1.97	5.32e-07	8.53e-06
enzyme-linked receptor protein signaling pathway (GO:0007167)	150	116	58.75	+	1.97	6.34e-08	1.17e-06
macroautophagy (GO:0016236)	75	58	29.37	+	1.97	0.00014	0.00142
regulation of antimicrobial peptide production (GO:0002784)	75	58	29.37	+	1.97	0.00014	0.00142
muscle organ development (GO:0007517)	75	58	29.37	+	1.97	0.00014	0.00142
positive regulation of protein modification process (GO:0031401)	75	58	29.37	+	1.97	0.00014	0.00141
regulation of localization (GO:0032879)	445	344	174.28	+	1.97	2.75e-21	1.27e-19
gastrulation involving germ band extension (GO:0010004)	44	34	17.23	+	1.97	0.00349	0.0238
endoplasmic reticulum organization (GO:0007029)	44	34	17.23	+	1.97	0.00349	0.0238
gastrulation with mouth forming first (GO:0001703)	44	34	17.23	+	1.97	0.00349	0.0238
export from cell (GO:0140352)	171	132	66.97	+	1.97	7.4e-09	1.54e-07
regulation of mRNA processing (GO:0050684)	105	81	41.12	+	1.97	7.82e-06	0.000104
transcription initiation at RNA polymerase II promoter (GO:0006367)	48	37	18.8	+	1.97	0.00236	0.017
positive regulation of cell growth (GO:0030307)	48	37	18.8	+	1.97	0.00236	0.017
eye pigment biosynthetic process (GO:0006726)	39	30	15.27	+	1.96	0.00684	0.0416
transmembrane receptor protein tyrosine kinase signaling pathway (GO:0007169)	117	90	45.82	+	1.96	2.48e-06	3.65e-05
regulation of mRNA metabolic process (GO:1903311)	156	120	61.1	+	1.96	5.06e-08	9.38e-07
regulation of actin filament organization (GO:0110053)	78	60	30.55	+	1.96	0.000125	0.00128
secretion (GO:0046903)	173	133	67.76	+	1.96	8.47e-09	1.73e-07
regulation of transport (GO:0051049)	324	249	126.89	+	1.96	1.85e-15	6.29e-14
regulation of protein phosphorylation (GO:0001932)	95	73	37.21	+	1.96	2.07e-05	0.00025
chromatin organization (GO:0006325)	285	219	111.62	+	1.96	1.32e-13	4.06e-12
striated muscle cell differentiation (GO:0051146)	82	63	32.12	+	1.96	8.48e-05	0.000916
positive regulation of gene expression (GO:0010628)	207	159	81.07	+	1.96	3.29e-10	8.01e-09
vesicle-mediated transport in synapse (GO:0099003)	99	76	38.77	+	1.96	1.42e-05	0.000179
negative regulation of gene expression (GO:0010629)	340	261	133.16	+	1.96	5.43e-16	1.86e-14
mitotic cell cycle checkpoint signaling (GO:0007093)	43	33	16.84	+	1.96	0.00459	0.0298
exocytic process (GO:0140029)	43	33	16.84	+	1.96	0.00459	0.0298
circadian rhythm (GO:0007623)	90	69	35.25	+	1.96	3.94e-05	0.000458
protein localization to extracellular region (GO:0071692)	60	46	23.5	+	1.96	0.000735	0.00622
regulation of immune effector process (GO:0002697)	77	59	30.16	+	1.96	0.000164	0.00162
transport along microtubule (GO:0010970)	81	62	31.72	+	1.95	0.000111	0.00116
regulation of antimicrobial humoral response (GO:0002759)	81	62	31.72	+	1.95	0.000111	0.00116
regulation of signaling (GO:0023051)	912	698	357.19	+	1.95	1.91e-42	3.02e-40
synaptic vesicle cycle (GO:0099504)	98	75	38.38	+	1.95	1.83e-05	0.000224
protein secretion (GO:0009306)	51	39	19.97	+	1.95	0.00208	0.0153
regulation of pattern recognition receptor signaling pathway (GO:0062207)	51	39	19.97	+	1.95	0.00208	0.0153
positive regulation of cellular process (GO:0048522)	1516	1159	593.74	+	1.95	6.86e-74	2.74e-71
response to nutrient levels (GO:0031667)	174	133	68.15	+	1.95	1.29e-08	2.54e-07
regulation of cell communication (GO:0010646)	916	700	358.75	+	1.95	2.49e-42	3.79e-40
pigment metabolic process (GO:0042440)	106	81	41.51	+	1.95	8.56e-06	0.000112
cellular component assembly involved in morphogenesis (GO:0010927)	148	113	57.96	+	1.95	1.54e-07	2.62e-06
regulation of production of molecular mediator of immune response (GO:0002700)	76	58	29.77	+	1.95	0.000216	0.00208
vesicle-mediated transport to the plasma membrane (GO:0098876)	59	45	23.11	+	1.95	0.000954	0.00773
regulation of immune system process (GO:0002682)	261	199	102.22	+	1.95	2.64e-12	7.29e-11
phospholipid biosynthetic process (GO:0008654)	101	77	39.56	+	1.95	1.63e-05	0.000202
multicellular organism development (GO:0007275)	2065	1574	808.76	+	1.95	1.52e-105	1.16e-102
Ras protein signal transduction (GO:0007265)	84	64	32.9	+	1.95	9.94e-05	0.00104
regulation of humoral immune response (GO:0002920)	84	64	32.9	+	1.95	9.94e-05	0.00104
alcohol biosynthetic process (GO:0046165)	42	32	16.45	+	1.95	0.00606	0.0376
response to extracellular stimulus (GO:0009991)	176	134	68.93	+	1.94	1.08e-08	2.15e-07
regulation of protein-containing complex assembly (GO:0043254)	96	73	37.6	+	1.94	3.12e-05	0.000369
positive regulation of biological process (GO:0048518)	1743	1325	682.65	+	1.94	3.94e-85	1.87e-82
regulation of peptidoglycan recognition protein signaling pathway (GO:0061058)	50	38	19.58	+	1.94	0.00273	0.0193
import into nucleus (GO:0051170)	50	38	19.58	+	1.94	0.00273	0.0193
amide biosynthetic process (GO:0043604)	354	269	138.64	+	1.94	3.92e-16	1.37e-14
vacuole organization (GO:0007033)	54	41	21.15	+	1.94	0.00184	0.0137
cellular component disassembly (GO:0022411)	108	82	42.3	+	1.94	9.88e-06	0.000128
negative regulation of biological process (GO:0048519)	1449	1100	567.5	+	1.94	2.06e-68	6.8e-66
microtubule-based transport (GO:0099111)	83	63	32.51	+	1.94	9.48e-05	0.001
regulation of alternative mRNA splicing, via spliceosome (GO:0000381)	87	66	34.07	+	1.94	8.9e-05	0.000951
protein localization to plasma membrane (GO:0072659)	58	44	22.72	+	1.94	0.00125	0.00978
regulation of actin polymerization or depolymerization (GO:0008064)	58	44	22.72	+	1.94	0.00125	0.00977
rhythmic process (GO:0048511)	91	69	35.64	+	1.94	6.04e-05	0.000678
adult behavior (GO:0030534)	153	116	59.92	+	1.94	1.6e-07	2.73e-06
cytosolic transport (GO:0016482)	62	47	24.28	+	1.94	0.000843	0.00699
mitochondrial gene expression (GO:0140053)	124	94	48.56	+	1.94	2.15e-06	3.22e-05
extracellular matrix organization (GO:0030198)	62	47	24.28	+	1.94	0.000843	0.00699
cytoskeleton-dependent intracellular transport (GO:0030705)	95	72	37.21	+	1.94	4.1e-05	0.000475
negative regulation of macromolecule biosynthetic process (GO:0010558)	391	296	153.14	+	1.93	1.78e-17	6.82e-16
regulation of translation (GO:0006417)	160	121	62.66	+	1.93	7.08e-08	1.28e-06
pigment metabolic process involved in developmental pigmentation (GO:0043324)	41	31	16.06	+	1.93	0.00804	0.048
eye pigment metabolic process (GO:0042441)	41	31	16.06	+	1.93	0.00804	0.0479
pigment metabolic process involved in pigmentation (GO:0043474)	41	31	16.06	+	1.93	0.00804	0.0479
negative regulation of programmed cell death (GO:0043069)	127	96	49.74	+	1.93	1.9e-06	2.9e-05
glycerophospholipid biosynthetic process (GO:0046474)	86	65	33.68	+	1.93	8.34e-05	0.000903
germ cell migration (GO:0008354)	45	34	17.62	+	1.93	0.00537	0.0339
regulation of immune response (GO:0050776)	208	157	81.46	+	1.93	9.91e-10	2.28e-08
regulation of cytoskeleton organization (GO:0051493)	167	126	65.41	+	1.93	4.27e-08	8.07e-07
process utilizing autophagic mechanism (GO:0061919)	114	86	44.65	+	1.93	7.86e-06	0.000104
autophagy (GO:0006914)	114	86	44.65	+	1.93	7.86e-06	0.000104
programmed cell death (GO:0012501)	162	122	63.45	+	1.92	8.04e-08	1.45e-06
phosphatidylinositol metabolic process (GO:0046488)	85	64	33.29	+	1.92	0.000108	0.00113
DNA replication (GO:0006260)	101	76	39.56	+	1.92	2.34e-05	0.00028
defense response to symbiont (GO:0140546)	44	33	17.23	+	1.91	0.00713	0.0432
protein import into nucleus (GO:0006606)	48	36	18.8	+	1.91	0.00477	0.0307
mRNA catabolic process (GO:0006402)	72	54	28.2	+	1.91	0.000448	0.00399
defense response to virus (GO:0051607)	44	33	17.23	+	1.91	0.00713	0.0431
regulation of transferase activity (GO:0051338)	100	75	39.17	+	1.91	3.02e-05	0.000358
regulation of secretion (GO:0051046)	100	75	39.17	+	1.91	3.02e-05	0.000358
establishment of protein localization to extracellular region (GO:0035592)	56	42	21.93	+	1.91	0.00215	0.0157
cell cycle checkpoint signaling (GO:0000075)	56	42	21.93	+	1.91	0.00215	0.0157
cell-cell adhesion (GO:0098609)	116	87	45.43	+	1.91	6.57e-06	8.86e-05
regulation of innate immune response (GO:0045088)	155	116	60.71	+	1.91	2.6e-07	4.31e-06
negative regulation of cellular biosynthetic process (GO:0031327)	405	303	158.62	+	1.91	2.5e-17	9.49e-16
regulation of defense response (GO:0031347)	214	160	83.81	+	1.91	1.1e-09	2.51e-08
regulation of amide metabolic process (GO:0034248)	210	157	82.25	+	1.91	1.6e-09	3.64e-08
anatomical structure development (GO:0048856)	2511	1877	983.43	+	1.91	6.59e-126	6.26e-123
glycerolipid biosynthetic process (GO:0045017)	99	74	38.77	+	1.91	3.91e-05	0.000455
regulation of secretion by cell (GO:1903530)	95	71	37.21	+	1.91	5.74e-05	0.000649
regulation of response to external stimulus (GO:0032101)	277	207	108.49	+	1.91	3.16e-12	8.64e-11
Golgi organization (GO:0007030)	79	59	30.94	+	1.91	0.000269	0.00253
regulation of protein polymerization (GO:0032271)	67	50	26.24	+	1.91	0.000868	0.00717
response to decreased oxygen levels (GO:0036293)	67	50	26.24	+	1.91	0.000868	0.00717
vacuolar transport (GO:0007034)	63	47	24.67	+	1.9	0.00129	0.0101
regulation of actin filament length (GO:0030832)	59	44	23.11	+	1.9	0.00191	0.0142
nuclear-transcribed mRNA catabolic process (GO:0000956)	59	44	23.11	+	1.9	0.00191	0.0142
regulation of actin filament polymerization (GO:0030833)	55	41	21.54	+	1.9	0.00206	0.0152
negative regulation of biosynthetic process (GO:0009890)	412	307	161.36	+	1.9	2.07e-17	7.91e-16
regulation of RNA stability (GO:0043487)	51	38	19.97	+	1.9	0.00305	0.0211
establishment of RNA localization (GO:0051236)	94	70	36.82	+	1.9	7.49e-05	0.000822
developmental process (GO:0032502)	2643	1968	1035.13	+	1.9	8.75e-133	9.5e-130
regulation of defense response to bacterium (GO:1900424)	86	64	33.68	+	1.9	0.000162	0.00161
negative regulation of RNA metabolic process (GO:0051253)	335	249	131.2	+	1.9	3.14e-14	9.81e-13
protein localization to cell periphery (GO:1990778)	66	49	25.85	+	1.9	0.000827	0.00688
negative regulation of RNA biosynthetic process (GO:1902679)	314	233	122.98	+	1.89	2.09e-13	6.31e-12
negative regulation of DNA-templated transcription (GO:0045892)	314	233	122.98	+	1.89	2.09e-13	6.28e-12
nuclear transport (GO:0051169)	120	89	47	+	1.89	8.64e-06	0.000113
nucleocytoplasmic transport (GO:0006913)	120	89	47	+	1.89	8.64e-06	0.000113
regulation of response to biotic stimulus (GO:0002831)	209	155	81.85	+	1.89	2.91e-09	6.42e-08
cytoskeleton organization (GO:0007010)	588	436	230.29	+	1.89	2.95e-24	1.61e-22
protein localization to nucleus (GO:0034504)	58	43	22.72	+	1.89	0.0018	0.0134
neuromuscular junction development (GO:0007528)	85	63	33.29	+	1.89	0.000155	0.00155
nuclear export (GO:0051168)	85	63	33.29	+	1.89	0.000155	0.00155
negative regulation of cellular metabolic process (GO:0031324)	537	398	210.32	+	1.89	4.08e-22	1.94e-20
positive regulation of amide metabolic process (GO:0034250)	81	60	31.72	+	1.89	0.000228	0.00217
regulation of kinase activity (GO:0043549)	81	60	31.72	+	1.89	0.000228	0.00217
positive regulation of macromolecule metabolic process (GO:0010604)	828	613	324.29	+	1.89	4.48e-34	4.2e-32
regulation of cellular component size (GO:0032535)	169	125	66.19	+	1.89	1.32e-07	2.29e-06
RNA transport (GO:0050658)	92	68	36.03	+	1.89	9.27e-05	0.000985
nucleic acid transport (GO:0050657)	92	68	36.03	+	1.89	9.27e-05	0.000984
positive regulation of metabolic process (GO:0009893)	916	677	358.75	+	1.89	1.16e-37	1.38e-35
positive regulation of nitrogen compound metabolic process (GO:0051173)	751	555	294.13	+	1.89	1.16e-30	8.91e-29
reproductive process (GO:0022414)	1203	889	471.16	+	1.89	2.58e-50	5.45e-48
negative regulation of nucleobase-containing compound metabolic process (GO:0045934)	356	263	139.43	+	1.89	9.4e-15	3.02e-13
phosphatidylinositol biosynthetic process (GO:0006661)	65	48	25.46	+	1.89	0.00107	0.00857
vesicle localization (GO:0051648)	65	48	25.46	+	1.89	0.00107	0.00856
regulation of cell size (GO:0008361)	107	79	41.91	+	1.89	2.59e-05	0.000309
locomotor rhythm (GO:0045475)	61	45	23.89	+	1.88	0.00157	0.0121
muscle cell development (GO:0055001)	61	45	23.89	+	1.88	0.00157	0.0121
establishment of vesicle localization (GO:0051650)	61	45	23.89	+	1.88	0.00157	0.0121
positive regulation of response to external stimulus (GO:0032103)	144	106	56.4	+	1.88	1.22e-06	1.9e-05
circadian behavior (GO:0048512)	68	50	26.63	+	1.88	0.000935	0.00765
negative regulation of apoptotic process (GO:0043066)	117	86	45.82	+	1.88	1.36e-05	0.000173
developmental pigmentation (GO:0048066)	64	47	25.07	+	1.88	0.00138	0.0107
positive regulation of RNA metabolic process (GO:0051254)	489	359	191.52	+	1.87	1.34e-19	5.71e-18
regulation of mitochondrion organization (GO:0010821)	45	33	17.62	+	1.87	0.00765	0.0462
protein-DNA complex assembly (GO:0065004)	60	44	23.5	+	1.87	0.00204	0.015
positive regulation of nucleobase-containing compound metabolic process (GO:0045935)	521	382	204.05	+	1.87	1.07e-20	4.78e-19
post-transcriptional regulation of gene expression (GO:0010608)	206	151	80.68	+	1.87	8.77e-09	1.79e-07
actomyosin structure organization (GO:0031032)	86	63	33.68	+	1.87	0.000226	0.00216
locomotory behavior (GO:0007626)	172	126	67.36	+	1.87	1.62e-07	2.74e-06
regulation of phosphorylation (GO:0042325)	127	93	49.74	+	1.87	7.23e-06	9.68e-05
nucleobase-containing compound transport (GO:0015931)	112	82	43.86	+	1.87	2.58e-05	0.000309
negative regulation of immune response (GO:0050777)	56	41	21.93	+	1.87	0.00303	0.021
negative regulation of metabolic process (GO:0009892)	775	567	303.53	+	1.87	1.49e-30	1.13e-28
meiosis I (GO:0007127)	67	49	26.24	+	1.87	0.00121	0.00956
cell-cell adhesion via plasma-membrane adhesion molecules (GO:0098742)	78	57	30.55	+	1.87	0.00049	0.00434
positive regulation of cellular metabolic process (GO:0031325)	722	527	282.77	+	1.86	4.04e-28	2.69e-26
endocytosis (GO:0006897)	159	116	62.27	+	1.86	4.89e-07	7.88e-06
negative regulation of macromolecule metabolic process (GO:0010605)	717	523	280.81	+	1.86	8e-28	5.2e-26
positive regulation of transcription by RNA polymerase II (GO:0045944)	343	250	134.34	+	1.86	1.45e-13	4.41e-12
cell adhesion (GO:0007155)	177	129	69.32	+	1.86	1.2e-07	2.11e-06
DNA metabolic process (GO:0006259)	306	223	119.85	+	1.86	3.11e-12	8.58e-11
rhythmic behavior (GO:0007622)	70	51	27.42	+	1.86	0.00107	0.00855
pigmentation (GO:0043473)	73	53	28.59	+	1.85	0.000942	0.00769
vesicle-mediated transport (GO:0016192)	489	355	191.52	+	1.85	9.31e-19	3.85e-17
regulation of lipid metabolic process (GO:0019216)	51	37	19.97	+	1.85	0.00588	0.0365
positive regulation of phosphorylation (GO:0042327)	69	50	27.02	+	1.85	0.00139	0.0108
positive regulation of immune system process (GO:0002684)	138	100	54.05	+	1.85	4.14e-06	5.81e-05
positive regulation of immune response (GO:0050778)	127	92	49.74	+	1.85	1.01e-05	0.00013
cell projection organization (GO:0030030)	642	465	251.44	+	1.85	2.64e-24	1.45e-22
RNA catabolic process (GO:0006401)	87	63	34.07	+	1.85	0.000249	0.00236
positive regulation of RNA biosynthetic process (GO:1902680)	438	317	171.54	+	1.85	8.73e-17	3.24e-15
positive regulation of DNA-templated transcription (GO:0045893)	438	317	171.54	+	1.85	8.73e-17	3.22e-15
cellular response to hormone stimulus (GO:0032870)	76	55	29.77	+	1.85	0.000833	0.00692
regulation of circadian rhythm (GO:0042752)	94	68	36.82	+	1.85	0.000148	0.00148
regulation of biological quality (GO:0065008)	958	693	375.2	+	1.85	1.8e-36	1.95e-34
positive regulation of macromolecule biosynthetic process (GO:0010557)	488	353	191.13	+	1.85	1.67e-18	6.72e-17
intracellular signal transduction (GO:0035556)	390	282	152.74	+	1.85	6.51e-15	2.12e-13
plasma membrane bounded cell projection organization (GO:0120036)	631	456	247.13	+	1.85	9.5e-24	4.98e-22
negative regulation of nitrogen compound metabolic process (GO:0051172)	530	383	207.57	+	1.85	5.16e-20	2.27e-18
positive regulation of biosynthetic process (GO:0009891)	533	385	208.75	+	1.84	4.47e-20	1.98e-18
positive regulation of defense response (GO:0031349)	133	96	52.09	+	1.84	7.78e-06	0.000103
RNA-mediated gene silencing (GO:0031047)	79	57	30.94	+	1.84	0.000536	0.00468
DNA repair (GO:0006281)	183	132	71.67	+	1.84	1.29e-07	2.25e-06
macromolecule biosynthetic process (GO:0009059)	721	520	282.38	+	1.84	7.53e-27	4.58e-25
regulation of protein metabolic process (GO:0051246)	483	348	189.17	+	1.84	4.43e-18	1.75e-16
regulation of microtubule cytoskeleton organization (GO:0070507)	50	36	19.58	+	1.84	0.0077	0.0465
synaptic target recognition (GO:0008039)	50	36	19.58	+	1.84	0.0077	0.0464
positive regulation of cellular biosynthetic process (GO:0031328)	528	380	206.79	+	1.84	1.2e-19	5.11e-18
cell junction organization (GO:0034330)	253	182	99.09	+	1.84	5.91e-10	1.4e-08
neuromuscular synaptic transmission (GO:0007274)	57	41	22.32	+	1.84	0.00334	0.0228
positive regulation of innate immune response (GO:0045089)	89	64	34.86	+	1.84	0.000278	0.00261
DNA-templated transcription initiation (GO:0006352)	64	46	25.07	+	1.84	0.00196	0.0145
microtubule cytoskeleton organization (GO:0000226)	350	251	137.08	+	1.83	4.23e-13	1.26e-11
multicellular organism reproduction (GO:0032504)	1098	787	430.03	+	1.83	8.8e-41	1.24e-38
endosomal transport (GO:0016197)	120	86	47	+	1.83	3.16e-05	0.000372
peptidyl-serine modification (GO:0018209)	60	43	23.5	+	1.83	0.0029	0.0204
adult locomotory behavior (GO:0008344)	81	58	31.72	+	1.83	0.0006	0.0052
positive regulation of phosphorus metabolic process (GO:0010562)	81	58	31.72	+	1.83	0.0006	0.00519
positive regulation of phosphate metabolic process (GO:0045937)	81	58	31.72	+	1.83	0.0006	0.00519
DNA-templated DNA replication (GO:0006261)	88	63	34.47	+	1.83	0.000358	0.00328
double-strand break repair (GO:0006302)	95	68	37.21	+	1.83	0.000214	0.00206
positive regulation of response to biotic stimulus (GO:0002833)	130	93	50.91	+	1.83	1.24e-05	0.000158
cellular macromolecule localization (GO:0070727)	709	506	277.68	+	1.82	1.79e-25	1.03e-23
protein phosphorylation (GO:0006468)	244	174	95.56	+	1.82	2.24e-09	4.97e-08
negative regulation of protein metabolic process (GO:0051248)	174	124	68.15	+	1.82	4.9e-07	7.88e-06
mRNA metabolic process (GO:0016071)	344	245	134.73	+	1.82	1.41e-12	3.99e-11
glycerophospholipid metabolic process (GO:0006650)	118	84	46.21	+	1.82	3.85e-05	0.000449
peptidyl-serine phosphorylation (GO:0018105)	59	42	23.11	+	1.82	0.00373	0.025
regulation of proteolysis (GO:0030162)	156	111	61.1	+	1.82	2.64e-06	3.89e-05
glycerolipid metabolic process (GO:0046486)	149	106	58.36	+	1.82	4.38e-06	6.11e-05
DNA damage response (GO:0006974)	242	172	94.78	+	1.81	3.62e-09	7.87e-08
negative regulation of transcription by RNA polymerase II (GO:0000122)	221	157	86.55	+	1.81	1.69e-08	3.28e-07
male gamete generation (GO:0048232)	314	223	122.98	+	1.81	1.81e-11	4.69e-10
spermatogenesis (GO:0007283)	272	193	106.53	+	1.81	3.96e-10	9.58e-09
Golgi vesicle transport (GO:0048193)	148	105	57.96	+	1.81	5.65e-06	7.72e-05
spindle assembly (GO:0051225)	65	46	25.46	+	1.81	0.00284	0.02
secondary metabolic process (GO:0019748)	82	58	32.12	+	1.81	0.00088	0.00725
transcription by RNA polymerase II (GO:0006366)	99	70	38.77	+	1.81	0.000202	0.00195
amide metabolic process (GO:0043603)	457	323	178.98	+	1.8	5.1e-16	1.76e-14
RNA export from nucleus (GO:0006405)	51	36	19.97	+	1.8	0.00821	0.0489
wound healing (GO:0042060)	78	55	30.55	+	1.8	0.0013	0.0101
cellular localization (GO:0051641)	1096	772	429.25	+	1.8	4.42e-38	5.69e-36
cell death (GO:0008219)	175	123	68.54	+	1.79	9.55e-07	1.51e-05
histone modification (GO:0016570)	94	66	36.82	+	1.79	0.000378	0.00345
pigment biosynthetic process (GO:0046148)	57	40	22.32	+	1.79	0.00623	0.0384
response to oxygen levels (GO:0070482)	77	54	30.16	+	1.79	0.00123	0.0097
mesoderm development (GO:0007498)	97	68	37.99	+	1.79	0.000331	0.00306
cellular nitrogen compound biosynthetic process (GO:0044271)	732	513	286.69	+	1.79	1.32e-24	7.36e-23
regulation of Ras protein signal transduction (GO:0046578)	80	56	31.33	+	1.79	0.00107	0.00857
protein-RNA complex organization (GO:0071826)	120	84	47	+	1.79	5.93e-05	0.000668
protein localization (GO:0008104)	669	468	262.01	+	1.79	2.4e-22	1.16e-20
protein-RNA complex assembly (GO:0022618)	116	81	45.43	+	1.78	8.66e-05	0.000933
immune system process (GO:0002376)	281	196	110.05	+	1.78	8.9e-10	2.06e-08
establishment of localization in cell (GO:0051649)	811	565	317.63	+	1.78	1.2e-26	7.22e-25
homeostatic process (GO:0042592)	448	312	175.46	+	1.78	6.59e-15	2.14e-13
DNA recombination (GO:0006310)	102	71	39.95	+	1.78	0.000244	0.00231
lipid homeostasis (GO:0055088)	85	59	33.29	+	1.77	0.00104	0.0084
response to oxygen-containing compound (GO:1901700)	320	222	125.33	+	1.77	8.65e-11	2.18e-09
regulation of protein modification process (GO:0031399)	173	120	67.76	+	1.77	2.11e-06	3.18e-05
intracellular transport (GO:0046907)	686	475	268.67	+	1.77	5.98e-22	2.82e-20
response to external stimulus (GO:0009605)	939	650	367.76	+	1.77	3.71e-30	2.74e-28
mRNA processing (GO:0006397)	266	184	104.18	+	1.77	4.29e-09	9.24e-08
response to wounding (GO:0009611)	107	74	41.91	+	1.77	0.000235	0.00223
response to fungus (GO:0009620)	68	47	26.63	+	1.76	0.00341	0.0232
glycolipid metabolic process (GO:0006664)	55	38	21.54	+	1.76	0.00777	0.0466
positive regulation of transferase activity (GO:0051347)	55	38	21.54	+	1.76	0.00777	0.0466
defense response to fungus (GO:0050832)	55	38	21.54	+	1.76	0.00777	0.0465
liposaccharide metabolic process (GO:1903509)	55	38	21.54	+	1.76	0.00777	0.0465
positive regulation of catalytic activity (GO:0043085)	181	125	70.89	+	1.76	1.79e-06	2.74e-05
non-membrane-bounded organelle assembly (GO:0140694)	210	145	82.25	+	1.76	2.48e-07	4.12e-06
innate immune response (GO:0045087)	113	78	44.26	+	1.76	0.00018	0.00176
cellular component organization (GO:0016043)	2634	1817	1031.61	+	1.76	2.72e-97	1.72e-94
cellular response to stress (GO:0033554)	563	388	220.5	+	1.76	7.91e-18	3.12e-16
positive regulation of hydrolase activity (GO:0051345)	106	73	41.51	+	1.76	0.0003	0.00281
phosphorylation (GO:0016310)	273	188	106.92	+	1.76	3.51e-09	7.66e-08
response to hormone (GO:0009725)	83	57	32.51	+	1.75	0.00129	0.0101
nucleus organization (GO:0006997)	86	59	33.68	+	1.75	0.00112	0.00887
regulation of microtubule-based process (GO:0032886)	70	48	27.42	+	1.75	0.0038	0.0255
response to abiotic stimulus (GO:0009628)	415	284	162.53	+	1.75	5.84e-13	1.7e-11
DNA-templated transcription (GO:0006351)	152	104	59.53	+	1.75	1.74e-05	0.000213
protein-containing complex organization (GO:0043933)	727	497	284.73	+	1.75	3.4e-22	1.63e-20
protein modification by small protein removal (GO:0070646)	60	41	23.5	+	1.74	0.00743	0.0449
cellular component organization or biogenesis (GO:0071840)	2801	1911	1097.01	+	1.74	9.33e-101	6.45e-98
response to radiation (GO:0009314)	173	118	67.76	+	1.74	5.07e-06	7e-05
RNA biosynthetic process (GO:0032774)	154	105	60.31	+	1.74	1.94e-05	0.000236
regulation of small GTPase mediated signal transduction (GO:0051056)	88	60	34.47	+	1.74	0.00123	0.00969
recombinational repair (GO:0000725)	69	47	27.02	+	1.74	0.00489	0.0314
double-strand break repair via homologous recombination (GO:0000724)	69	47	27.02	+	1.74	0.00489	0.0314
regulation of GTPase activity (GO:0043087)	94	64	36.82	+	1.74	0.000938	0.00767
regulation of macromolecule metabolic process (GO:0060255)	1970	1341	771.55	+	1.74	5.09e-64	1.61e-61
regulation of primary metabolic process (GO:0080090)	1784	1213	698.7	+	1.74	1.05e-56	2.86e-54
regulation of metabolic process (GO:0019222)	2142	1456	838.92	+	1.74	2.07e-70	7.14e-68
organelle organization (GO:0006996)	1565	1063	612.93	+	1.73	1.16e-48	2.14e-46
macromolecule localization (GO:0033036)	872	592	341.52	+	1.73	6.3e-26	3.71e-24
cellular biosynthetic process (GO:0044249)	1052	714	412.02	+	1.73	2.16e-31	1.71e-29
regulation of nitrogen compound metabolic process (GO:0051171)	1755	1190	687.35	+	1.73	5.16e-55	1.27e-52
regulation of gene expression (GO:0010468)	1626	1101	636.82	+	1.73	4.65e-50	9.29e-48
RNA splicing (GO:0008380)	229	155	89.69	+	1.73	2.1e-07	3.53e-06
regulation of cellular process (GO:0050794)	3553	2404	1391.53	+	1.73	8.47e-136	1.07e-132
import into cell (GO:0098657)	207	140	81.07	+	1.73	9.08e-07	1.44e-05
endoplasmic reticulum to Golgi vesicle-mediated transport (GO:0006888)	71	48	27.81	+	1.73	0.00406	0.027
sexual reproduction (GO:0019953)	1149	776	450.01	+	1.72	7.65e-34	7.1e-32
regulation of nucleobase-containing compound metabolic process (GO:0019219)	1326	895	519.33	+	1.72	2.22e-39	2.96e-37
regulation of cellular metabolic process (GO:0031323)	1757	1184	688.13	+	1.72	1.1e-53	2.61e-51
regulation of macromolecule biosynthetic process (GO:0010556)	1262	848	494.26	+	1.72	1.13e-36	1.28e-34
cellular component assembly (GO:0022607)	1032	693	404.18	+	1.71	1.9e-29	1.35e-27
regulation of biological process (GO:0050789)	3993	2681	1563.86	+	1.71	8.22e-157	2.08e-153
positive regulation of molecular function (GO:0044093)	228	153	89.3	+	1.71	3.54e-07	5.76e-06
multicellular organismal process (GO:0032501)	3279	2200	1284.22	+	1.71	2.33e-116	1.97e-113
regulation of RNA metabolic process (GO:0051252)	1264	848	495.05	+	1.71	1.69e-36	1.86e-34
synapse organization (GO:0050808)	185	124	72.46	+	1.71	5.25e-06	7.2e-05
regulation of behavior (GO:0050795)	97	65	37.99	+	1.71	0.00109	0.00871
RNA splicing, via transesterification reactions (GO:0000375)	218	146	85.38	+	1.71	6.82e-07	1.09e-05
cell communication (GO:0007154)	1271	851	497.79	+	1.71	2.31e-36	2.44e-34
response to oxidative stress (GO:0006979)	136	91	53.26	+	1.71	0.000103	0.00108
microtubule-based process (GO:0007017)	476	318	186.43	+	1.71	1.62e-13	4.91e-12
regulation of cellular biosynthetic process (GO:0031326)	1310	875	513.06	+	1.71	3.66e-37	4.28e-35
regulation of biosynthetic process (GO:0009889)	1328	887	520.11	+	1.71	9.92e-38	1.2e-35
establishment of protein localization (GO:0045184)	448	299	175.46	+	1.7	9.68e-13	2.78e-11
gene expression (GO:0010467)	1007	672	394.39	+	1.7	5.05e-28	3.34e-26
protein transport (GO:0015031)	417	278	163.32	+	1.7	8.49e-12	2.23e-10
apoptotic process (GO:0006915)	99	66	38.77	+	1.7	0.00121	0.00955
localization within membrane (GO:0051668)	201	134	78.72	+	1.7	2.78e-06	4.08e-05
mRNA splicing, via spliceosome (GO:0000398)	216	144	84.6	+	1.7	1.07e-06	1.67e-05
RNA splicing, via transesterification reactions with bulged adenosine as nucleophile (GO:0000377)	216	144	84.6	+	1.7	1.07e-06	1.66e-05
regulation of catalytic activity (GO:0050790)	301	200	117.89	+	1.7	1.05e-08	2.1e-07
biological regulation (GO:0065007)	4254	2822	1666.08	+	1.69	2.37e-164	9.01e-161
molting cycle (GO:0042303)	83	55	32.51	+	1.69	0.00308	0.0213
molting cycle, chitin-based cuticle (GO:0007591)	83	55	32.51	+	1.69	0.00308	0.0213
signaling (GO:0023052)	1194	791	467.63	+	1.69	1.55e-32	1.33e-30
cell-cell signaling (GO:0007267)	302	200	118.28	+	1.69	1.1e-08	2.18e-07
signal transduction (GO:0007165)	1002	663	392.43	+	1.69	5.73e-27	3.54e-25
spermatid differentiation (GO:0048515)	133	88	52.09	+	1.69	0.000209	0.00201
nucleic acid metabolic process (GO:0090304)	1117	739	437.47	+	1.69	3.49e-30	2.6e-28
spermatid development (GO:0007286)	124	82	48.56	+	1.69	0.000315	0.00293
regulation of RNA biosynthetic process (GO:2001141)	1099	726	430.42	+	1.69	2.15e-29	1.51e-27
regulation of DNA-templated transcription (GO:0006355)	1099	726	430.42	+	1.69	2.15e-29	1.5e-27
regulation of transcription by RNA polymerase II (GO:0006357)	872	576	341.52	+	1.69	3.06e-23	1.54e-21
peptidyl-lysine modification (GO:0018205)	94	62	36.82	+	1.68	0.00169	0.0128
intracellular protein transport (GO:0006886)	331	218	129.64	+	1.68	3.47e-09	7.58e-08
cellular component biogenesis (GO:0044085)	1214	799	475.46	+	1.68	2.88e-32	2.38e-30
regulation of molecular function (GO:0065009)	380	250	148.83	+	1.68	2.29e-10	5.66e-09
cellular response to stimulus (GO:0051716)	1522	1001	596.09	+	1.68	4.31e-41	6.18e-39
cellular nitrogen compound metabolic process (GO:0034641)	1701	1118	666.2	+	1.68	1.69e-46	2.99e-44
chemical synaptic transmission (GO:0007268)	220	144	86.16	+	1.67	2.23e-06	3.33e-05
anterograde trans-synaptic signaling (GO:0098916)	220	144	86.16	+	1.67	2.23e-06	3.32e-05
organic substance biosynthetic process (GO:1901576)	1230	804	481.73	+	1.67	1.01e-31	8.14e-30
behavior (GO:0007610)	539	352	211.1	+	1.67	7.48e-14	2.31e-12
cellular response to organic substance (GO:0071310)	213	139	83.42	+	1.67	3.7e-06	5.24e-05
response to stress (GO:0006950)	1170	763	458.23	+	1.67	8.2e-30	5.99e-28
trans-synaptic signaling (GO:0099537)	227	148	88.9	+	1.66	1.79e-06	2.74e-05
protein localization to organelle (GO:0033365)	261	170	102.22	+	1.66	3.13e-07	5.1e-06
reproduction (GO:0000003)	1428	930	559.28	+	1.66	1e-36	1.15e-34
sensory perception of mechanical stimulus (GO:0050954)	83	54	32.51	+	1.66	0.00415	0.0274
response to light stimulus (GO:0009416)	143	93	56.01	+	1.66	0.000189	0.00183
biosynthetic process (GO:0009058)	1252	814	490.35	+	1.66	1.42e-31	1.14e-29
phospholipid metabolic process (GO:0006644)	157	102	61.49	+	1.66	9.06e-05	0.000967
response to organic substance (GO:0010033)	468	304	183.29	+	1.66	6.96e-12	1.85e-10
membrane organization (GO:0061024)	279	181	109.27	+	1.66	1.76e-07	2.98e-06
neurotransmitter transport (GO:0006836)	108	70	42.3	+	1.65	0.00138	0.0107
cellular response to chemical stimulus (GO:0070887)	341	220	133.55	+	1.65	9.29e-09	1.88e-07
cellular response to oxygen-containing compound (GO:1901701)	154	99	60.31	+	1.64	0.000177	0.00174
protein localization to membrane (GO:0072657)	168	108	65.8	+	1.64	8.47e-05	0.000916
RNA metabolic process (GO:0016070)	839	539	328.59	+	1.64	7.26e-20	3.17e-18
synaptic signaling (GO:0099536)	236	151	92.43	+	1.63	3.35e-06	4.83e-05
heterocycle biosynthetic process (GO:0018130)	416	266	162.93	+	1.63	4.7e-10	1.13e-08
chemical homeostasis (GO:0048878)	269	172	105.35	+	1.63	7.29e-07	1.16e-05
cellular aromatic compound metabolic process (GO:0006725)	1503	961	588.65	+	1.63	8.48e-36	8.48e-34
organonitrogen compound biosynthetic process (GO:1901566)	815	521	319.2	+	1.63	7.02e-19	2.95e-17
response to heat (GO:0009408)	83	53	32.51	+	1.63	0.00709	0.043
cellular response to endogenous stimulus (GO:0071495)	152	97	59.53	+	1.63	0.000213	0.00205
regulation of phosphate metabolic process (GO:0019220)	171	109	66.97	+	1.63	9.56e-05	0.00101
regulation of phosphorus metabolic process (GO:0051174)	171	109	66.97	+	1.63	9.56e-05	0.00101
modification-dependent macromolecule catabolic process (GO:0043632)	317	202	124.15	+	1.63	7.95e-08	1.44e-06
organic hydroxy compound metabolic process (GO:1901615)	165	105	64.62	+	1.62	0.000127	0.0013
aromatic compound biosynthetic process (GO:0019438)	406	258	159.01	+	1.62	1.48e-09	3.37e-08
response to organic cyclic compound (GO:0014070)	104	66	40.73	+	1.62	0.00261	0.0186
nucleobase-containing compound metabolic process (GO:0006139)	1378	874	539.69	+	1.62	2.22e-31	1.74e-29
heterocycle metabolic process (GO:0046483)	1460	926	571.81	+	1.62	1.96e-33	1.77e-31
cellular homeostasis (GO:0019725)	213	135	83.42	+	1.62	1.77e-05	0.000217
aromatic compound catabolic process (GO:0019439)	161	102	63.06	+	1.62	0.000181	0.00177
nucleobase-containing compound biosynthetic process (GO:0034654)	341	216	133.55	+	1.62	4.32e-08	8.14e-07
ubiquitin-dependent protein catabolic process (GO:0006511)	304	192	119.06	+	1.61	2.85e-07	4.66e-06
modification-dependent protein catabolic process (GO:0019941)	309	195	121.02	+	1.61	2.68e-07	4.4e-06
defense response to Gram-negative bacterium (GO:0050829)	111	70	43.47	+	1.61	0.00207	0.0152
immune response (GO:0006955)	184	116	72.06	+	1.61	7.41e-05	0.000818
organic cyclic compound metabolic process (GO:1901360)	1565	986	612.93	+	1.61	6.39e-35	6.15e-33
organic cyclic compound biosynthetic process (GO:1901362)	452	284	177.03	+	1.6	5.13e-10	1.23e-08
heterocycle catabolic process (GO:0046700)	155	97	60.71	+	1.6	0.000398	0.00359
cellular nitrogen compound catabolic process (GO:0044270)	155	97	60.71	+	1.6	0.000398	0.00358
response to temperature stimulus (GO:0009266)	136	85	53.26	+	1.6	0.000891	0.00733
defense response to other organism (GO:0098542)	362	226	141.78	+	1.59	4.45e-08	8.38e-07
response to endogenous stimulus (GO:0009719)	159	99	62.27	+	1.59	0.00036	0.0033
proteolysis involved in protein catabolic process (GO:0051603)	331	206	129.64	+	1.59	2.21e-07	3.7e-06
establishment of protein localization to organelle (GO:0072594)	180	112	70.5	+	1.59	0.000137	0.0014
RNA processing (GO:0006396)	579	360	226.77	+	1.59	4.72e-12	1.28e-10
response to external biotic stimulus (GO:0043207)	404	251	158.23	+	1.59	1.03e-08	2.08e-07
response to other organism (GO:0051707)	404	251	158.23	+	1.59	1.03e-08	2.08e-07
response to biotic stimulus (GO:0009607)	404	251	158.23	+	1.59	1.03e-08	2.07e-07
cellular metabolic process (GO:0044237)	3011	1870	1179.26	+	1.59	6e-72	2.17e-69
protein catabolic process (GO:0030163)	343	213	134.34	+	1.59	1.61e-07	2.74e-06
biological process involved in interspecies interaction between organisms (GO:0044419)	448	278	175.46	+	1.58	1.96e-09	4.39e-08
macromolecule catabolic process (GO:0009057)	490	304	191.91	+	1.58	2.76e-10	6.76e-09
response to stimulus (GO:0050896)	2567	1592	1005.37	+	1.58	4.61e-58	1.3e-55
organic cyclic compound catabolic process (GO:1901361)	168	104	65.8	+	1.58	0.000303	0.00283
nitrogen compound transport (GO:0071705)	603	373	236.17	+	1.58	3.14e-12	8.61e-11
protein modification by small protein conjugation or removal (GO:0070647)	288	178	112.8	+	1.58	2.43e-06	3.6e-05
tRNA metabolic process (GO:0006399)	157	97	61.49	+	1.58	0.000548	0.00478
nucleobase-containing compound catabolic process (GO:0034655)	141	87	55.22	+	1.58	0.00107	0.00856
organophosphate biosynthetic process (GO:0090407)	248	153	97.13	+	1.58	1.13e-05	0.000146
modulation of chemical synaptic transmission (GO:0050804)	154	95	60.31	+	1.58	0.00063	0.00543
regulation of trans-synaptic signaling (GO:0099177)	154	95	60.31	+	1.58	0.00063	0.00542
ribonucleoprotein complex biogenesis (GO:0022613)	290	178	113.58	+	1.57	3.3e-06	4.77e-05
protein modification process (GO:0036211)	1067	654	417.89	+	1.57	1.71e-20	7.59e-19
protein-containing complex assembly (GO:0065003)	426	261	166.84	+	1.56	1.34e-08	2.61e-07
proteasome-mediated ubiquitin-dependent protein catabolic process (GO:0043161)	213	130	83.42	+	1.56	7.84e-05	0.000853
phosphorus metabolic process (GO:0006793)	787	480	308.23	+	1.56	8.74e-15	2.82e-13
regulation of hydrolase activity (GO:0051336)	174	106	68.15	+	1.56	0.000378	0.00345
response to chemical (GO:0042221)	1066	649	417.5	+	1.55	7.41e-20	3.22e-18
ncRNA metabolic process (GO:0034660)	374	227	146.48	+	1.55	2.21e-07	3.69e-06
phosphate-containing compound metabolic process (GO:0006796)	780	473	305.49	+	1.55	2.95e-14	9.28e-13
defense response (GO:0006952)	376	228	147.26	+	1.55	2.35e-07	3.91e-06
macromolecule modification (GO:0043412)	1170	709	458.23	+	1.55	2.37e-21	1.11e-19
protein ubiquitination (GO:0016567)	202	122	79.11	+	1.54	0.000179	0.00175
organelle assembly (GO:0070925)	404	244	158.23	+	1.54	1.1e-07	1.94e-06
generation of precursor metabolites and energy (GO:0006091)	169	102	66.19	+	1.54	0.000649	0.00557
protein modification by small protein conjugation (GO:0032446)	229	138	89.69	+	1.54	8.11e-05	0.000882
proteasomal protein catabolic process (GO:0010498)	225	135	88.12	+	1.53	0.000114	0.00118
glycoprotein biosynthetic process (GO:0009101)	129	77	50.52	+	1.52	0.00387	0.0258
energy derivation by oxidation of organic compounds (GO:0015980)	146	87	57.18	+	1.52	0.00256	0.0183
cellular process (GO:0009987)	6873	4090	2691.81	+	1.52	3.08e-242	2.34e-238
intracellular chemical homeostasis (GO:0055082)	133	79	52.09	+	1.52	0.00435	0.0284
glycoprotein metabolic process (GO:0009100)	156	92	61.1	+	1.51	0.00218	0.0159
localization (GO:0051179)	2033	1195	796.23	+	1.5	2.39e-33	2.11e-31
organophosphate metabolic process (GO:0019637)	394	228	154.31	+	1.48	2.85e-06	4.18e-05
macromolecule metabolic process (GO:0043170)	3160	1818	1237.62	+	1.47	5.33e-51	1.16e-48
ncRNA processing (GO:0034470)	300	172	117.5	+	1.46	7.84e-05	0.000855
lipid biosynthetic process (GO:0008610)	250	143	97.91	+	1.46	0.000345	0.00318
ribosome biogenesis (GO:0042254)	217	124	84.99	+	1.46	0.001	0.00808
carbohydrate derivative biosynthetic process (GO:1901137)	308	176	120.63	+	1.46	7.71e-05	0.000844
cellular catabolic process (GO:0044248)	459	262	179.77	+	1.46	1.13e-06	1.76e-05
establishment of localization (GO:0051234)	1797	1018	703.8	+	1.45	1.12e-23	5.78e-22
organic substance transport (GO:0071702)	819	461	320.76	+	1.44	2.58e-10	6.35e-09
rRNA metabolic process (GO:0016072)	160	90	62.66	+	1.44	0.00701	0.0426
nitrogen compound metabolic process (GO:0006807)	3598	2016	1409.16	+	1.43	5.33e-52	1.23e-49
transport (GO:0006810)	1730	965	677.56	+	1.42	8.44e-21	3.82e-19
peptidyl-amino acid modification (GO:0018193)	302	168	118.28	+	1.42	0.000273	0.00257
catabolic process (GO:0009056)	919	510	359.93	+	1.42	1.23e-10	3.07e-09
defense response to bacterium (GO:0042742)	206	114	80.68	+	1.41	0.00319	0.022
organonitrogen compound catabolic process (GO:1901565)	506	279	198.18	+	1.41	4.44e-06	6.18e-05
microtubule-based movement (GO:0007018)	194	106	75.98	+	1.4	0.00648	0.0398
organic substance metabolic process (GO:0071704)	4259	2321	1668.04	+	1.39	1.4e-55	3.56e-53
metabolic process (GO:0008152)	4522	2463	1771.04	+	1.39	1.13e-60	3.45e-58
primary metabolic process (GO:0044238)	4011	2181	1570.91	+	1.39	4.49e-50	9.23e-48
cellular lipid metabolic process (GO:0044255)	390	210	152.74	+	1.37	0.000218	0.00209
protein metabolic process (GO:0019538)	2128	1145	833.43	+	1.37	6.28e-21	2.86e-19
carbohydrate derivative metabolic process (GO:1901135)	482	259	188.78	+	1.37	3.64e-05	0.000425
response to bacterium (GO:0009617)	235	126	92.04	+	1.37	0.00455	0.0295
organic substance catabolic process (GO:1901575)	820	439	321.15	+	1.37	7.08e-08	1.28e-06
carbohydrate metabolic process (GO:0005975)	227	120	88.9	+	1.35	0.00801	0.0479
organonitrogen compound metabolic process (GO:1901564)	2620	1375	1026.12	+	1.34	1.67e-22	8.19e-21
system process (GO:0003008)	644	323	252.22	+	1.28	0.00024	0.00228
nervous system process (GO:0050877)	573	282	224.42	+	1.26	0.00161	0.0122
small molecule metabolic process (GO:0044281)	769	366	301.18	+	1.22	0.00174	0.0131
biological_process (GO:0008150)	11325	5159	4435.44	+	1.16	1.96e-149	3.72e-146
sensory perception of chemical stimulus (GO:0007606)	278	76	108.88	-	0.7	0.00497	0.0318
detection of chemical stimulus (GO:0009593)	173	34	67.76	-	0.5	9.37e-05	0.000993
detection of chemical stimulus involved in sensory perception (GO:0050907)	111	19	43.47	-	0.44	0.000381	0.00345
detection of chemical stimulus involved in sensory perception of smell (GO:0050911)	73	8	28.59	-	0.28	9.62e-05	0.00101
Unclassified (UNCLASSIFIED)	2496	254	977.56	-	0.26	1.96e-149	2.98e-146
peptidyl-proline hydroxylation (GO:0019511)	28	2	10.97	-	0.18	0.00706	0.0429
intermembrane lipid transfer (GO:0120009)	17	0	6.66	-	< 0.01	0.00545	0.0343
