# Supplementary material for: Integrative genomic analyses reveal putative cell type-specific targets of the Drosophila ets transcription factor Pointed
Source: BMC Genomics. 2024 Jan 23;25:103. doi: 10.1186/s12864-024-10017-7 (PMC10807358; doi:10.1186/s12864-024-10017-7)
Supplement: Supplementary file 4 — Supplementary Material 4 [file 12864_2024_10017_MOESM4_ESM.xlsx]

## Sheet: GFP R2 R5
	GENE	SPECIFICITY	Specificity Legends
	Ank2	PR	1	Specifically expressed in R2/5 and may be present in one or two non-eye disc cell clusters
	aos	3	2	Expressed in R2/5 and in upto three other WPP scRNA-seq clusters
	Aplip1	PR	3	Expressed in R2/5 and in more than three other WPP scRNA-seq clusters but not ubiquitous
	Appl	3	PR	Expressed in R2/5 and other photoreceptor cells
	Atf3	3
	beat-IIIb	2
	beat-IIIc	2
	Cad88C	3
	Cadps	3
	CG12605	PR
	CG7991	2
	chinmo	PR
	comm2	3
	cpo	3
	edl	3
	egr	3
	Fhos	3
	fne	PR
	futsch	PR
	gogo	PR
	GstZ2	PR
	hh	3
	Hmx	3
	insb	3
	insv	3
	kay	1
	ktub	3
	lbm	PR
	Liprin-gamma	1
	Nrk	PR
	peb	3
	phyl	3
	qua	3
	retn	PR
	rho	2
	ro	1
	scb	1
	scrt	PR
	smal	2
	SP2353	PR
	sprt	2
	sty	2
	Swip-1	PR
	Syt4	PR
	tinc	3
	twit	3
	unc-104	PR
	X11Lbeta	PR

## Sheet: GFP R3 R4
	GENE	SPECIFICITY	Specificity Legends
	Ace	PR	1	Specifically expressed in R3/4 and may be present in one or two non-eye disc cell clusters
	Actbeta	PR	2	Expressed in R3/4 and in upto three other WPP scRNA-seq clusters
	Ank2	PR	3	Expressed in R3/4 and in more than three other WPP scRNA-seq clusters but not ubiquitous
	Aplip1	PR	PR	Expressed in R3/4 and other photoreceptor cells
	Appl	3
	beat-IIIc	3
	boi	PR
	brp	PR
	Cad88C	3
	CadN	3
	CanB	PR
	CG10737	1
	CG11382	1
	CG12605	PR
	CG15097	PR
	CG17124	PR
	CG34347	1
	CG42324	PR
	CG6329	PR
	CG7646	PR
	chinmo	PR
	Dhit	PR
	dpn	1
	dysc	PR
	exp	1
	FIG4	2
	Fili	1
	futsch	PR
	gogo	PR
	hh	PR
	Hmx	3
	if	3
	lbm	3
	Nrk	PR
	nSyb	PR
	qua	3
	Rbp6	PR
	rdo	3
	Reph	PR
	retn	PR
	ro	1
	salm	1
	salr	1
	scrt	PR
	sev	3
	SP2353	PR
	svp	1
	Syt4	PR
	twit	3
	Ziz	1

## Sheet: GFP R1 R6
	GENE	SPECIFICITY	Specificity Legends
	Ace	PR	1	Specifically expressed in R1/6 and may be present in one or two non-eye disc cell clusters
	Ank2	PR	2	Expressed in R1/6 and in upto three other WPP scRNA-seq clusters
	Aplip1	PR	3	Expressed in R1/6 and in more than three other WPP scRNA-seq clusters but not ubiquitous
	B-H1	1	PR	Expressed in R1/6 and other photoreceptor cells
	B-H2	1
	brp	PR
	Cad88C	3
	CadN	3
	CG12814	2
	CG13928	PR
	CG15765	2
	CG17124	3
	CG17816	3
	CG45105	1
	CG5835	2
	CG6329	PR
	CG7646	PR
	CG7991	3
	chinmo	PR
	Ddr	2
	Dhit	3
	fipi	1
	gogo	PR
	GstZ2	PR
	hwt	1
	insb	3
	lbm	3
	Mp	3
	nSyb	PR
	Orct2	PR
	Osi9	2
	Ptp99A	3
	px	3
	pyr	1
	qua	3
	Rbp6	PR
	rdo	3
	retn	3
	rho	3
	ru	3
	scrt	PR
	sff	3
	smal	3
	smog	3
	SP2353	PR
	svp	1
	Syt4	PR
	tau	PR
	ths	1
	Traf4	3
	trn	3
	unc-104	PR
	VhaM9.7-a	PR
	X11Lbeta	PR

## Sheet: GFP R7
	GENE	SPECIFICITY	Specificity Legends
	Ank2	PR	1	Specifically expressed in R7 and may be present in one or two non-eye disc cell clusters
	Aplip1	PR	2	Expressed in R7 and in upto three other WPP scRNA-seq clusters
	Appl	3	3	Expressed in R7 and in more than three other WPP scRNA-seq clusters but not ubiquitous
	babos	3	PR	Expressed in R7 and other photoreceptor cells
	bib	3
	CadN	3
	CG13928	PR
	CG15097	PR
	CG15765	3
	CG17124	PR
	CG45105	1
	CG6329	PR
	CG7985	1
	chinmo	PR
	Cht6	3
	cpo	3
	Dhit	3
	dpn	1
	dysc	3
	egr	3
	fipi	1
	fne	3
	gogo	PR
	GstZ2	PR
	Hmx	3
	lbm	3
	Lrt	1
	Osi9	2
	peb	3
	phyl	3
	pros	1
	pyr	1
	qua	3
	rau	3
	rdo	3
	ru	3
	salm	2
	salr	2
	scrt	PR
	sev	2
	sff	3
	smog	PR
	SoxN	1
	SP2353	PR
	sty	3
	sv	1
	Swip-1	3
	Syt4	PR
	ths	1
	Traf4	2
	trn	3
	twit	3
	unc-104	PR
	X11Lbeta	PR

## Sheet: GFP Cone
	GENE	SPECIFICITY	Specificity Legends
	aay	1	1	Specifically expressed in cone cells and may be present in one or two non-eye disc cell clusters
	babos	3	2	Expressed in cone cells and in upto three other WPP scRNA-seq clusters
	be	2	3	Expressed in cone cells and in more than three other WPP scRNA-seq clusters but not ubiquitous
	bib	3	PR	Expressed in cone cells and other photoreceptor cells
	blot	3
	CG16959	1
	CG30427	1
	CG32354	1
	CG32365	2
	CG42268	PR
	CG42663	PR
	CG43861	3
	CG8180	3
	CG9416	3
	Cht6	1
	Cln7	2
	cpo	PR
	ct	1
	dap	PR
	dnd	1
	DOR	PR
	Ekar	PR
	fipi	PR
	fog	1
	GV1	1
	Idgf6	1
	jvl	1
	Kal1	1
	lbm	PR
	Lrt	1
	Meltrin	1
	neur	PR
	NijC	1
	Nost	1
	Nrt	PR
	otk	PR
	pros	1
	qua	PR
	RasGAP1	PR
	rdo	2
	salm	1
	salr	1
	Sesn	1
	sev	PR
	sff	PR
	SoxN	1
	Spn100A	1
	sty	2
	sv	1
	Traf4	2
	Tsp68C	1
	vn	1
	wat	1

## Sheet: FLAG R2 R5
	GENE	SPECIFICITY	Specificity Legends
	Ank2	PR	1	Specifically expressed in R2/5 and may be present in one or two non-eye disc cell clusters
	aos	3	2	Expressed in R2/5 and in upto three other WPP scRNA-seq clusters
	Aplip1	PR	3	Expressed in R2/5 and in more than three other WPP scRNA-seq clusters but not ubiquitous
	Appl	3	PR	Expressed in R2/5 and other photoreceptor cells
	Atf3	3
	beat-IIIb	2
	beat-IIIc	2
	Cad88C	3
	Cadps	3
	CG10650	2
	CG12605	PR
	CG13293	PR
	CG7991	2
	chinmo	PR
	comm2	3
	cpo	3
	edl	3
	egr	3
	Fhos	3
	fne	PR
	futsch	PR
	GstZ2	PR
	hh	3
	Hmx	3
	insb	3
	insv	3
	kay	1
	ktub	3
	lbm	PR
	Lim3	1
	Liprin-gamma	1
	Nrk	PR
	peb	3
	phyl	3
	qua	3
	retn	PR
	rho	2
	ro	1
	scb	1
	scrt	PR
	smal	2
	SP2353	PR
	sprt	2
	sty	2
	Swip-1	PR
	tinc	3
	twit	3
	unc-104	PR
	X11Lbeta	PR

## Sheet: FLAG R3 R4
	GENE	SPECIFICITY	Specificity Legends
	Ace	PR	1	Specifically expressed in R3/4 and may be present in one or two non-eye disc cell clusters
	Actbeta	PR	2	Expressed in R3/4 and in upto three other WPP scRNA-seq clusters
	Ank2	PR	3	Expressed in R3/4 and in more than three other WPP scRNA-seq clusters but not ubiquitous
	Aplip1	PR	PR	Expressed in R3/4 and other photoreceptor cells
	Appl	3
	beat-IIIc	3
	boi	PR
	Cad88C	3
	CadN	3
	CanB	PR
	CG10737	1
	CG11382	1
	CG12605	PR
	CG13293	PR
	CG15097	PR
	CG17124	PR
	CG34347	1
	CG4115	3
	CG42324	PR
	CG6329	PR
	CG6495	PR
	CG7646	PR
	chinmo	PR
	Dhit	PR
	dpn	1
	Dscam2	PR
	exp	1
	FIG4	2
	Fili	1
	futsch	PR
	hh	PR
	Hmx	3
	if	3
	lbm	3
	Nrk	PR
	nSyb	PR
	qua	3
	Rbp6	PR
	rdo	3
	retn	PR
	ro	1
	salm	1
	salr	1
	scrt	PR
	sev	3
	SP2353	PR
	svp	1
	tow	3
	twit	3
	Ziz	1

## Sheet: FLAG R1 R6
	GENE	SPECIFICITY	Specificity Legends
	Ace	PR	1	Specifically expressed in R1/6 and may be present in one or two non-eye disc cell clusters
	Ank2	PR	2	Expressed in R1/6 and in upto three other WPP scRNA-seq clusters
	Aplip1	PR	3	Expressed in R1/6 and in more than three other WPP scRNA-seq clusters but not ubiquitous
	B-H1	1	PR	Expressed in R1/6 and other photoreceptor cells
	B-H2	1
	Cad88C	3
	CadN	3
	CG10479	2
	CG12814	2
	CG13293	PR
	CG13928	PR
	CG15765	2
	CG17124	3
	CG17816	3
	CG45105	1
	CG5835	2
	CG6329	PR
	CG6495	PR
	CG7646	PR
	CG7991	3
	chinmo	PR
	Ddr	2
	Dhit	3
	fipi	1
	GstZ2	PR
	hwt	1
	insb	3
	lbm	3
	Mp	3
	nSyb	PR
	Orct2	PR
	Osi9	2
	Ptp99A	3
	px	3
	pyr	1
	qua	3
	Rbp6	PR
	rdo	3
	retn	3
	rho	3
	ru	3
	scrt	PR
	sff	3
	smal	3
	smog	3
	SP2353	PR
	svp	1
	ths	1
	Traf4	3
	trn	3
	unc-104	PR
	VhaM9.7-a	PR
	X11Lbeta	PR

## Sheet: FLAG R7
	GENE	SPECIFICITY	Specificity Legends
	Ank2	PR	1	Specifically expressed in R7 and may be present in one or two non-eye disc cell clusters
	Aplip1	PR	2	Expressed in R7 and in upto three other WPP scRNA-seq clusters
	Appl	3	3	Expressed in R7 and in more than three other WPP scRNA-seq clusters but not ubiquitous
	babos	3	PR	Expressed in R7 and other photoreceptor cells
	bib	3
	CadN	3
	CAP	1
	CG13928	PR
	CG14321	3
	CG15097	PR
	CG15765	3
	CG17124	PR
	CG4115	1
	CG45105	1
	CG6329	PR
	CG7985	1
	chinmo	PR
	Cht6	3
	cpo	3
	Cpr49Ac	1
	Dhit	3
	dpn	1
	Dscam2	3
	egr	3
	fipi	1
	fne	3
	GstZ2	PR
	Hmx	3
	lbm	3
	Lrt	1
	Osi9	2
	peb	3
	phyl	3
	pros	1
	pyr	1
	qua	3
	rau	3
	rdo	3
	ru	3
	salm	2
	salr	2
	scrt	PR
	sev	2
	sff	3
	smog	PR
	SoxN	1
	SP2353	PR
	sty	3
	sv	1
	Swip-1	3
	ths	1
	Traf4	2
	trn	3
	twit	3
	unc-104	PR
	X11Lbeta	PR

## Sheet: FLAG Cone
	GENE	SPECIFICITY	Specificity Legends
	aay	1	1	Specifically expressed in cone cells and may be present in one or two non-eye disc cell clusters
	babos	3	2	Expressed in cone cells and in upto three other WPP scRNA-seq clusters
	be	2	3	Expressed in cone cells and in more than three other WPP scRNA-seq clusters but not ubiquitous
	bib	3	PR	Expressed in cone cells and other photoreceptor cells
	blot	3
	CG17224	1
	CG30427	1
	CG32354	1
	CG32365	2
	CG4115	2
	CG42268	PR
	CG42663	PR
	CG43861	3
	CG8180	3
	CG9416	3
	Cht6	1
	Cln7	2
	cpo	PR
	ct	1
	dap	PR
	DOR	PR
	fipi	PR
	fog	1
	GV1	1
	Idgf6	1
	jvl	1
	Kal1	1
	lbm	PR
	Lrt	1
	Meltrin	1
	neur	PR
	Nost	1
	Nrt	PR
	otk	PR
	pros	1
	qua	PR
	RasGAP1	PR
	rdo	2
	salm	1
	salr	1
	Sesn	1
	sev	PR
	sff	PR
	SoxN	1
	sty	2
	sv	1
	Traf4	2
	Tsp68C	1
	vn	1
	wat	1
