# Supplementary material for: Integrative genomic analyses reveal putative cell type-specific targets of the Drosophila ets transcription factor Pointed
Source: BMC Genomics. 2024 Jan 23;25:103. doi: 10.1186/s12864-024-10017-7 (PMC10807358; doi:10.1186/s12864-024-10017-7)
Supplement: Supplementary file 5 — Supplementary Material 5 [file 12864_2024_10017_MOESM5_ESM.xlsx]

## Sheet: GFP2
	ChIP_chr	ChIP_S	ChIP_E	ChIP_peak	ATAC_chr	ATAC_S	ATAC_E	ATAC_peak	GENE	Cell_Type
	chr2L	4791838	4792285	GFP2_peak167	chr2L	4791579	4792476	ATAC1179	fipi	R1/6
	chr2L	8871447	8871721	GFP2_peak321	chr2L	8871160	8872173	ATAC2379	lncRNA:CR44414	R1/6
	chr2L	8871447	8871721	GFP2_peak321	chr2L	8871160	8872173	ATAC2379	lncRNA:CR44414	cone
	chr2R	11736757	11736989	GFP2_peak878	chr2R	11736458	11737306	ATAC8230	pyr	R1/6
	chr3L	16480665	16480949	GFP2_peak1890	chr3L	16480266	16481122	ATAC16869	aos	cone
	chr3L	18077746	18077988	GFP2_peak1945	chr3L	18077494	18078636	ATAC17357	lncRNA:CR45392	cone
	chr3R	7333183	7333464	GFP2_peak2189	chr3R	7332883	7333805	ATAC19915	lncRNA:CR44337	R1/6
	chr3R	15114544	15114742	GFP2_peak2424	chr3R	15114217	15115098	ATAC21980	CG42788	cone
	chr3R	15634011	15634225	GFP2_peak2441	chr3R	15633740	15634131	ATAC22123	CG43335	cone
	chr3R	15917730	15917996	GFP2_peak2448	chr3R	15917384	15918273	ATAC22198	CG45105	R1/6
	chr3R	29000158	29000375	GFP2_peak2858	chr3R	28999576	29000433	ATAC25659	wat	cone

## Sheet: GFP3
	ChIP_chr	ChIP_S	ChIP_E	ChIP_peak	ATAC_chr	ATAC_S	ATAC_E	ATAC_peak	GENE	Cell_Type
	chr2L	4791834	4792292	GFP3_peak370	chr2L	4791579	4792476	ATAC1179	fipi	R1/6
	chr2L	5564309	5564586	GFP3_peak445	chr2L	5563939	5564785	ATAC1423	lncRNA:CR44794	R7
	chr2L	8871206	8872094	GFP3_peak711	chr2L	8871160	8872173	ATAC2379	lncRNA:CR44414	R1/6
	chr2L	8871206	8872094	GFP3_peak711	chr2L	8871160	8872173	ATAC2379	lncRNA:CR44414	cone
	chr2L	17763311	17763557	GFP3_peak1248	chr2L	17763065	17764209	ATAC4809	CadN	cone
	chr2R	11736702	11737150	GFP3_peak2093	chr2R	11736458	11737306	ATAC8230	pyr	R1/6
	chr2R	13091499	13091941	GFP3_peak2217	chr2R	13091389	13092297	ATAC8643	CG44341	R7
	chr2R	18546348	18546637	GFP3_peak2688	chr2R	18545989	18546856	ATAC10219	Rgk2	cone
	chr2R	24538982	24539874	GFP3_peak3128	chr2R	24539029	24539870	ATAC11842	ITP	cone
	chr3L	515671	516149	GFP3_peak3232	chr3L	515447	516245	ATAC12237	klar	cone
	chr3L	5940229	5940485	GFP3_peak3668	chr3L	5939887	5940819	ATAC13721	CG33993	cone
	chr3L	5941410	5941621	GFP3_peak3669	chr3L	5941278	5942210	ATAC13722	CG33993	cone
	chr3L	16480684	16480972	GFP3_peak4500	chr3L	16480266	16481122	ATAC16869	aos	cone
	chr3L	18077746	18078280	GFP3_peak4650	chr3L	18077494	18078636	ATAC17357	lncRNA:CR45392	cone
	chr3R	7333122	7333536	GFP3_peak5256	chr3R	7332883	7333805	ATAC19915	lncRNA:CR44337	R1/6
	chr3R	14691480	14691674	GFP3_peak5781	chr3R	14690871	14691587	ATAC21876	Meltrin	cone
	chr3R	15917629	15918019	GFP3_peak5863	chr3R	15917384	15918273	ATAC22198	CG45105	R1/6
	chr3R	20346970	20347201	GFP3_peak6169	chr3R	20346773	20347997	ATAC23531	Ir92a	R7
	chr3R	28999955	29000434	GFP3_peak6748	chr3R	28999576	29000433	ATAC25659	wat	cone
	chr3R	31682045	31682354	GFP3_peak6931	chr3R	31682122	31682814	ATAC26297	lncRNA:CR44091	cone
	chr3R	31682642	31683513	GFP3_peak6932	chr3R	31682122	31682814	ATAC26297	lncRNA:CR44091	cone
	chrX	7571110	7571327	GFP3_peak7665	chrX	7571264	7572031	ATAC28435	CG11369	cone
	chrX	7571677	7571976	GFP3_peak7666	chrX	7571264	7572031	ATAC28435	CG11369	cone

## Sheet: FLAG1
	ChIP_chr	ChIP_S	ChIP_E	ChIP_peak	ATAC_chr	ATAC_S	ATAC_E	ATAC_peak	GENE	Cell_Type
	chr2L	4791800	4792330	FLAG1_peak204	chr2L	4791579	4792476	ATAC1179	fipi	R1/6
	chr2L	5564130	5564625	FLAG1_peak250	chr2L	5563939	5564785	ATAC1423	lncRNA:CR44794	R7
	chr2L	8871144	8872078	FLAG1_peak399	chr2L	8871160	8872173	ATAC2379	lncRNA:CR44414	R1/6
	chr2L	8871144	8872078	FLAG1_peak399	chr2L	8871160	8872173	ATAC2379	lncRNA:CR44414	cone
	chr2R	10290469	10290820	FLAG1_peak1075	chr2R	10290383	10291225	ATAC7759	CAP	R7
	chr2R	11736591	11737198	FLAG1_peak1157	chr2R	11736458	11737306	ATAC8230	pyr	R1/6
	chr2R	18546343	18546663	FLAG1_peak1472	chr2R	18545989	18546856	ATAC10219	Rgk2	cone
	chr2R	24538999	24539231	FLAG1_peak1695	chr2R	24539029	24539870	ATAC11842	ITP	cone
	chr2R	24539465	24539827	FLAG1_peak1696	chr2R	24539029	24539870	ATAC11842	ITP	cone
	chr3L	515833	516059	FLAG1_peak1750	chr3L	515447	516245	ATAC12237	klar	cone
	chr3L	5940175	5940525	FLAG1_peak2001	chr3L	5939887	5940819	ATAC13721	CG33993	cone
	chr3L	16480469	16480947	FLAG1_peak2474	chr3L	16480266	16481122	ATAC16869	aos	cone
	chr3R	7333142	7333567	FLAG1_peak2886	chr3R	7332883	7333805	ATAC19915	lncRNA:CR44337	R1/6
	chr3R	15114535	15114775	FLAG1_peak3198	chr3R	15114217	15115098	ATAC21980	CG42788	cone
	chr3R	15917587	15918035	FLAG1_peak3228	chr3R	15917384	15918273	ATAC22198	CG45105	R1/6
	chr3R	20346933	20347227	FLAG1_peak3417	chr3R	20346773	20347997	ATAC23531	Ir92a	R7
	chr3R	29000113	29000477	FLAG1_peak3743	chr3R	28999576	29000433	ATAC25659	wat	cone
	chrX	7571138	7571355	FLAG1_peak4280	chrX	7571264	7572031	ATAC28435	CG11369	cone
	chrX	7571580	7572016	FLAG1_peak4281	chrX	7571264	7572031	ATAC28435	CG11369	cone

## Sheet: FLAG2
	ChIP_chr	ChIP_S	ChIP_E	ChIP_peak	ATAC_chr	ATAC_S	ATAC_E	ATAC_peak	ATAC_GENE	Cell_Type
	chr2L	4791799	4792401	FLAG2_peak297	chr2L	4791579	4792476	ATAC1179	fipi	R1/6
	chr2L	5564176	5564667	FLAG2_peak361	chr2L	5563939	5564785	ATAC1423	lncRNA:CR44794	R7
	chr2L	8871125	8872083	FLAG2_peak570	chr2L	8871160	8872173	ATAC2379	lncRNA:CR44414	R1/6
	chr2L	8871125	8872083	FLAG2_peak570	chr2L	8871160	8872173	ATAC2379	lncRNA:CR44414	cone
	chr2L	19103159	19103361	FLAG2_peak1103	chr2L	19103083	19104036	ATAC5180	CG17344	R2/5
	chr2R	10290465	10290821	FLAG2_peak1547	chr2R	10290383	10291225	ATAC7759	CAP	R7
	chr2R	11736585	11737174	FLAG2_peak1665	chr2R	11736458	11737306	ATAC8230	pyr	R1/6
	chr2R	13091547	13091891	FLAG2_peak1757	chr2R	13091389	13092297	ATAC8643	CG44341	R7
	chr2R	18546330	18546645	FLAG2_peak2139	chr2R	18545989	18546856	ATAC10219	Rgk2	cone
	chr2R	24538980	24539827	FLAG2_peak2486	chr2R	24539029	24539870	ATAC11842	ITP	cone
	chr3L	515701	516070	FLAG2_peak2565	chr3L	515447	516245	ATAC12237	klar	cone
	chr3L	5940169	5940560	FLAG2_peak2944	chr3L	5939887	5940819	ATAC13721	CG33993	cone
	chr3L	16480469	16481034	FLAG2_peak3642	chr3L	16480266	16481122	ATAC16869	aos	cone
	chr3L	18077799	18078020	FLAG2_peak3761	chr3L	18077494	18078636	ATAC17357	lncRNA:CR45392	cone
	chr3R	7333097	7333610	FLAG2_peak4212	chr3R	7332883	7333805	ATAC19915	lncRNA:CR44337	R1/6
	chr3R	15114535	15114775	FLAG2_peak4667	chr3R	15114217	15115098	ATAC21980	CG42788	cone
	chr3R	15917566	15918049	FLAG2_peak4716	chr3R	15917384	15918273	ATAC22198	CG45105	R1/6
	chr3R	20346939	20347206	FLAG2_peak4972	chr3R	20346773	20347997	ATAC23531	Ir92a	R7
	chr3R	21834862	21835040	FLAG2_peak5070	chr3R	21834440	21835348	ATAC23958	Gr93a	cone
	chr3R	24904222	24904421	FLAG2_peak5253	chr3R	24903960	24904775	ATAC24780	CG13643	cone
	chr3R	28999928	29000477	FLAG2_peak5446	chr3R	28999576	29000433	ATAC25659	wat	cone
	chr3R	31682039	31682462	FLAG2_peak5593	chr3R	31682122	31682814	ATAC26297	lncRNA:CR44091	cone
	chrX	7571134	7572016	FLAG2_peak6145	chrX	7571264	7572031	ATAC28435	CG11369	cone

## Sheet: FLAG3
	ChIP_chr	ChIP_S	ChIP_E	ChIP_peak	ATAC_chr	ATAC_S	ATAC_E	ATAC_peak	GENE	Cell_Type
	chr2L	4791748	4792480	FLAG3_peak314	chr2L	4791579	4792476	ATAC1179	fipi	R1/6
	chr2L	5564255	5564665	FLAG3_peak379	chr2L	5563939	5564785	ATAC1423	lncRNA:CR44794	R7
	chr2L	8871066	8872134	FLAG3_peak591	chr2L	8871160	8872173	ATAC2379	lncRNA:CR44414	R1/6
	chr2L	8871066	8872134	FLAG3_peak591	chr2L	8871160	8872173	ATAC2379	lncRNA:CR44414	cone
	chr2L	17763370	17764223	FLAG3_peak1018	chr2L	17763065	17764209	ATAC4809	CadN	cone
	chr2R	7697123	7697275	FLAG3_peak1405	chr2R	7696769	7697362	ATAC6966	LRR	cone
	chr2R	11736518	11737153	FLAG3_peak1690	chr2R	11736458	11737306	ATAC8230	pyr	R1/6
	chr2R	12388587	12388875	FLAG3_peak1725	chr2R	12388302	12389223	ATAC8429	Cpr49Ac	R1/6
	chr2R	13091495	13092030	FLAG3_peak1784	chr2R	13091389	13092297	ATAC8643	CG44341	R7
	chr2R	14336542	14337039	FLAG3_peak1871	chr2R	14336020	14336668	ATAC9005	Shrm	cone
	chr2R	18546325	18546579	FLAG3_peak2184	chr2R	18545989	18546856	ATAC10219	Rgk2	cone
	chr2R	20652644	20652923	FLAG3_peak2301	chr2R	20652625	20653462	ATAC10828	CG16799	cone
	chr2R	21606910	21607166	FLAG3_peak2372	chr2R	21606557	21607220	ATAC11086	CG10433	cone
	chr2R	24538994	24539286	FLAG3_peak2536	chr2R	24539029	24539870	ATAC11842	ITP	cone
	chr2R	24539480	24539796	FLAG3_peak2537	chr2R	24539029	24539870	ATAC11842	ITP	cone
	chr3L	515656	516123	FLAG3_peak2612	chr3L	515447	516245	ATAC12237	klar	cone
	chr3L	645863	646044	FLAG3_peak2636	chr3L	645504	646379	ATAC12285	lncRNA:CR43334	cone
	chr3L	5940221	5940451	FLAG3_peak2978	chr3L	5939887	5940819	ATAC13721	CG33993	cone
	chr3L	6505349	6505602	FLAG3_peak3017	chr3L	6505232	6506022	ATAC13910	lncRNA:CR45979	R7
	chr3L	6577086	6577338	FLAG3_peak3020	chr3L	6576834	6577588	ATAC13932	MCU	cone
	chr3L	16480648	16481031	FLAG3_peak3683	chr3L	16480266	16481122	ATAC16869	aos	cone
	chr3L	18077716	18078082	FLAG3_peak3796	chr3L	18077494	18078636	ATAC17357	lncRNA:CR45392	cone
	chr3R	7333100	7333568	FLAG3_peak4266	chr3R	7332883	7333805	ATAC19915	lncRNA:CR44337	R1/6
	chr3R	9105548	9105835	FLAG3_peak4373	chr3R	9105622	9106441	ATAC20382	pum	cone
	chr3R	15114582	15114820	FLAG3_peak4715	chr3R	15114217	15115098	ATAC21980	CG42788	cone
	chr3R	15917650	15918137	FLAG3_peak4766	chr3R	15917384	15918273	ATAC22198	CG45105	R1/6
	chr3R	20346910	20347195	FLAG3_peak5026	chr3R	20346773	20347997	ATAC23531	Ir92a	R7
	chr3R	20347561	20347749	FLAG3_peak5027	chr3R	20346773	20347997	ATAC23531	Ir92a	R7
	chr3R	20711495	20711665	FLAG3_peak5042	chr3R	20710907	20711773	ATAC23607	Oamb	cone
	chr3R	21834876	21835108	FLAG3_peak5136	chr3R	21834440	21835348	ATAC23958	Gr93a	cone
	chr3R	29000149	29000383	FLAG3_peak5520	chr3R	28999576	29000433	ATAC25659	wat	cone
	chrX	7571199	7571368	FLAG3_peak6226	chrX	7571264	7572031	ATAC28435	CG11369	cone
	chrX	7571555	7571941	FLAG3_peak6227	chrX	7571264	7572031	ATAC28435	CG11369	cone
