# Supplementary material for: Integrative genomic analyses reveal putative cell type-specific targets of the Drosophila ets transcription factor Pointed
Source: BMC Genomics. 2024 Jan 23;25:103. doi: 10.1186/s12864-024-10017-7 (PMC10807358; doi:10.1186/s12864-024-10017-7)
Supplement: Supplementary file 6 — Supplementary Material 6 [file 12864_2024_10017_MOESM6_ESM.xlsx]

## Sheet: Replicates
	FLAG1	E-value	FLAG2	E-value	FLAG3	E-value	GFP2	E-value	GFP3	E-value
	Ets	7.9e-335	Ets	9.0e-381	Ets	1.9e-384	CG7368	7.7e-228	Beaf-32	5.8e-189
	Crol CG7368	1.9e-237	Crol CG7368	3.3e-233	Crol CG7368	1e-212	Ets	1e-102	AGTGTGACC	3e-150
	Opa	2e-83	Ttk	9.6e-146	Ttk	9.3e-126	Klu Sr	5.9e-92	Ets	1.5e-148
	Crol CG7368	5e-63	Jim Rn	2.5e-107	Klu Sr	8.2e-122	Beaf-32	1.9e-91	Crol	1.2e-132
	Aef1 CG4360	3.7e-62	Klu Sr	1.4e-104	Aef1	5.3e-107	Ttk	1e-74	CG7928	1.8e-117
	Ttk	3.6e-51	ACTATCG	7.8e-92	Lola	5.5e-65	CCaTCTCtat	5.1e-67	Opa	2.2e-101
	Beaf-32	3.9e-42	Sp1	1.3e-78	Mad	3e-54	Aef1	4.6e-66	Klu Sr	4.4e-86
	Odd	1.9e-40	Beaf-32	1.9e-68	Med	3e-53	CG7928	2.5e-50	Srp	8.6e-79
	CTATCG	3.7e-38	Opa	7.6e-66	Esg	1.3e-49	Disco	2.2e-43	Ttk	1.3e-69
	Mad	1.9e-37	Med	1.3e-56	Jim	5.9e-49	Jim	4.8e-35	Aef1	2e-67
	Prd	1.1e-35	Mad	1.1e-55	Pfk	2.8e-47	Sp1	1.6e-32	Mad	1.9e-62
	Luna	1.8e-34	Odd	4.4e-54	Bowl	2.7e-46	Amos	9.5e-30	Prd	5.5e-62
	Pfk	5.7e-33	Esg	7.4e-50	Beaf-32	3.7e-43	Prd	2.6e-29	CATCTCTA	4.2e-55
	Med	1.6e-31	Pfk	1.7e-49	CG1621	3e-42	Mad	2.1e-24	AGGAAATGga	2.8e-50
	CG31782	4.6e-31	GGTCACACTG	0.00015	Disco	1.1e-40	Sna	2.4e-23	CG7928	8e-48
	Sna	2.1e-28	CG1621	9.5e-45	GCTGCC	3e-38	Pfk	1.3e-22	Srp	1.2e-46
	Runt	4.4e-28	Prd	1.4e-38	Prd	1.8e-37	Med	4.1e-21	Runt	1.1e-44
	CG1621	2.1e-24	Srp	6.3e-34	Med	1e-36	Odd	1.2e-20	Phol	2e-44
	Lola	1.1e-23	Usp	6.3e-30	AACTATCG	1.1e-34	Mad	1.1e-19	Med	2.1e-38
	Kr	5.4e-23	CG7928	1.7e-29	CG4328	2.4e-31	H	1.6e-18	CG31782	1.4e-35
	Top 20 motif from each replicate
	Colored cells = motif that appeared in more than three replicates
