# Supplementary material for: Integrative genomic analyses reveal putative cell type-specific targets of the Drosophila ets transcription factor Pointed
Source: BMC Genomics. 2024 Jan 23;25:103. doi: 10.1186/s12864-024-10017-7 (PMC10807358; doi:10.1186/s12864-024-10017-7)
Supplement: Supplementary file 7 — Supplementary Material 7 [file 12864_2024_10017_MOESM7_ESM.xlsx]

## Sheet: 145_Gene_Summary
	FLAG1	E-value	FLAG2	E-value	FLAG3	E-value	GFP2	E-value	GFP3	E-value
	Ets95B Aop	8.7e-64	Crol l(3)neo38 CG7368	6.9e-70	Crol CG7368	1.4e-79	CG7368 Crol	6e-47	Crol CG7368	1.2e-60
	Aef1	3.2e-23	Ets	4.6e-37	Ets	1e-35	Ets	6.5e-18	Klu Sr	3.7e-30
	Klu Sr	3.3e-12	Aef1 CG4360	5.7e-25	Aef1 CG4360	6.7e-13	Btd	0.013	Ets	4.1e-11
	Trl	1.5e-10	Klu Sr	3.5e-21	Klu	1.5e-12			Aef1	9.8e-17
	Lmd	0.004	Lmd	1.4e-07	Lmd	5.5e-10			unknown	4e-05
	Btd	0.035	Btd	2.7e-06	Bteb2	8.8e-07			Btd	0.00033
			Kr	0.0052	Kr	0.0089			Jim	0.015
